# Supplementary material for: Genome-Wide Identification and Functional Characterization of the BAHD Acyltransferase Gene Family in Brassica napus L
Source: Plants (Basel). 2025 Jul 15;14(14):2183. doi: 10.3390/plants14142183 (PMC12299259; doi:10.3390/plants14142183)
Supplement: Supplementary file 1 [file plants-14-02183-s001.zip › Supplementary Table.xlsx]

## Sheet: Table S1
Table S1. Physicochemical properties of BAHD proteins in Arabidopsis and three Brassica Species
Species name	Gene ID	Gene name	Chromosome	Start (bp)	End (bp)	Length(aa)	pI	Mw(kDa)
Arabidopsis thaliana	AT1G03390.1	AT1G03390	Chr1	841033	842418	461	6.86	52.0525
	AT1G03495.1	AT1G03495	Chr1	873184	874935	465	6.76	51.3661
	AT1G03940.1	AT1G03940	Chr1	1009542	1011056	469	6.63	51.8924
	AT1G24420.1	AT1G24420	Chr1	8656687	8657997	436	5.51	48.7934
	AT1G24430.1	AT1G24430	Chr1	8658003	8659506	435	5.53	49.2567
	AT1G27620.1	AT1G27620	Chr1	9608418	9610542	442	6.67	49.7662
	AT1G28680.1	AT1G28680	Chr1	10078189	10080029	451	5.55	49.6479
	AT1G31490.1	AT1G31490	Chr1	11271228	11273294	444	5.91	49.255
	AT1G32910.1	AT1G32910	Chr1	11925426	11926908	464	5.84	52.0528
	AT1G65450.1	AT1G65450	Chr1	24317864	24319064	450	5.22	50.4735
	AT1G78990.1	AT1G78990	Chr1	29713531	29714969	455	6.33	50.8821
	AT2G19070.1	AT2G19070	Chr2	8260038	8261985	451	5.89	50.4026
	AT2G23510.1	AT2G23510	Chr2	10011517	10013533	451	4.96	50.3445
	AT2G25150.1	AT2G25150	Chr2	10702363	10704294	461	6.2	51.7177
	AT2G39980.1	AT2G39980	Chr2	16687673	16689956	482	8.02	52.849
	AT2G40230.1	AT2G40230	Chr2	16803092	16804741	433	8.53	47.629
	AT3G03480.1	AT3G03480	Chr3	828296	829896	454	6.39	50.2583
	AT3G23840.1	AT3G23840	Chr3	8611126	8612690	420	5.17	46.3995
	AT3G26040.1	AT3G26040	Chr3	9519741	9521070	442	8.93	48.6742
	AT3G29590.1	AT3G29590	Chr3	11398917	11400266	449	5.98	49.4086
	AT3G29635.1	AT3G29635	Chr3	11465851	11467227	458	6.05	51.1253
	AT3G29670.1	AT3G29670	Chr3	11527872	11529350	451	5.82	50.1858
	AT3G29680.1	AT3G29680	Chr3	11531442	11532825	451	5.69	50.6971
	AT3G29690.1	AT3G29690	Chr3	11540770	11541549	180	6.36	20.0989
	AT3G29720.1	AT3G29720	Chr3	11549418	11551369	220	5.48	24.4637
	AT3G30280.1	AT3G30280	Chr3	11914366	11915697	443	4.96	48.669
	AT3G47170.1	AT3G47170	Chr3	17368672	17370494	468	6.2	51.5256
	AT3G48720.1	AT3G48720	Chr3	18046323	18049463	430	5.51	47.9737
	AT3G50270.1	AT3G50270	Chr3	18635920	18637341	450	5.85	49.7745
	AT3G50280.1	AT3G50280	Chr3	18637854	18639185	443	6.24	49.9284
	AT3G50290.1	AT3G50290	Chr3	18640172	18640993	273	5.99	30.7233
	AT3G50300.1	AT3G50300	Chr3	18643955	18645406	448	6.02	50.2178
	AT3G62160.1	AT3G62160	Chr3	23014208	23015839	428	5.29	47.5232
	AT4G13840.1	AT4G13840	Chr4	8013893	8016486	428	5.41	47.4252
	AT4G15390.1	AT4G15390	Chr4	8792812	8794293	446	5.08	48.7367
	AT4G15400.1	AT4G15400	Chr4	8811928	8813478	435	4.87	47.9924
	AT4G24510.1	AT4G24510	Chr4	12660749	12662656	421	5.38	47.2079
	AT4G29250.1	AT4G29250	Chr4	14420689	14422281	460	6.65	52.6075
	AT4G31910.1	AT4G31910	Chr4	15441082	15443900	458	7.12	51.1118
	AT5G01210.1	AT5G01210	Chr5	84474	86275	475	6.71	52.2983
	AT5G02890.1	AT5G02890	Chr5	670065	671471	353	5.52	38.7787
	AT5G07080.1	AT5G07080	Chr5	2200332	2202110	450	6.22	48.9192
	AT5G07850.1	AT5G07850	Chr5	2508917	2510503	456	6.07	50.7254
	AT5G07860.1	AT5G07860	Chr5	2511442	2513095	454	6.36	50.4012
	AT5G07870.1	AT5G07870	Chr5	2513794	2515418	464	7.67	51.7051
	AT5G16410.1	AT5G16410	Chr5	5365669	5367385	480	6.87	53.6538
	AT5G17540.1	AT5G17540	Chr5	5781987	5783706	461	8.35	51.6907
	AT5G23940.1	AT5G23940	Chr5	8076329	8079793	484	5.31	53.481
	AT5G23970.1	AT5G23970	Chr5	8096290	8097660	428	5.59	47.7583
	AT5G38130.1	AT5G38130	Chr5	15217910	15219372	462	6.32	52.0615
	AT5G39050.1	AT5G39050	Chr5	15634586	15636065	469	5.36	51.7324
	AT5G39080.1	AT5G39080	Chr5	15641658	15643161	463	5.39	51.4519
	AT5G39090.1	AT5G39090	Chr5	15643603	15645116	448	6.36	49.8849
	AT5G41040.1	AT5G41040	Chr5	16431374	16433305	457	5.6	50.9251
	AT5G42830.1	AT5G42830	Chr5	17176384	17178018	450	6.37	50.4913
	AT5G47950.1	AT5G47950	Chr5	19417031	19418546	426	4.99	46.7121
	AT5G47980.1	AT5G47980	Chr5	19428888	19430476	443	5.14	48.4896
	AT5G48930.1	AT5G48930	Chr5	19836299	19838162	433	6.18	47.9444
	AT5G57840.1	AT5G57840	Chr5	23432804	23435232	443	7.66	49.9184
	AT5G61160.1	AT5G61160	Chr5	24608724	24610304	452	8.43	51.0426
	AT5G63560.1	AT5G63560	Chr5	25449481	25451414	426	5.99	47.0825
	AT5G67150.1	AT5G67150	Chr5	26795771	26797312	448	5.38	49.9084
	AT5G67160.1	AT5G67160	Chr5	26797613	26799041	434	6.39	48.6049
Brassica oleracea L.	BolC01g006600.2J	BolBAHD01	C01	3764705	3767214	460	6.48	52.4184
	BolC01g018890.2J	BolBAHD02	C01	13049135	13053788	418	5.73	46.8529
	BolC01g025590.2J	BolBAHD03	C01	18382629	18384043	420	6.26	46.3749
	BolC01g026220.2J	BolBAHD04	C01	19028160	19029461	434	5.12	47.682
	BolC01g026240.2J	BolBAHD05	C01	19059667	19061010	448	4.77	49.2785
	BolC01g026260.2J	BolBAHD06	C01	19075178	19076521	448	4.77	49.2785
	BolC02g000450.2J	BolBAHD07	C02	414887	416302	472	7.64	51.6319
	BolC02g000850.2J	BolBAHD08	C02	670750	672126	360	5.28	39.785
	BolC02g003160.2J	BolBAHD09	C02	2135198	2136742	460	6.65	51.0866
	BolC02g003170.2J	BolBAHD10	C02	2136903	2138369	428	6.36	47.0093
	BolC02g007460.2J	BolBAHD11	C02	4550982	4568331	488	6.32	54.1169
	BolC02g023870.2J	BolBAHD12	C02	20199956	20207007	446	5.72	49.2225
	BolC02g027290.2J	BolBAHD13	C02	24066688	24068088	467	5.73	51.4826
	BolC02g042440.2J	BolBAHD14	C02	43526747	43530451	449	7.58	50.4896
	BolC02g054010.2J	BolBAHD15	C02	57962401	57963759	434	6.15	47.7866
	BolC02g054690.2J	BolBAHD16	C02	58476401	58477735	445	6.25	49.1781
	BolC02g054880.2J	BolBAHD17	C02	58680621	58681964	415	5.97	45.8524
	BolC02g059620.2J	BolBAHD18	C02	62812662	62855293	471	5.32	51.9513
	BolC03g001130.2J	BolBAHD19	C03	540822	542176	366	5.7	40.3266
	BolC03g003620.2J	BolBAHD20	C03	1836090	1837475	462	5.62	50.9652
	BolC03g003630.2J	BolBAHD21	C03	1841227	1842664	457	6.7	50.4391
	BolC03g009050.2J	BolBAHD22	C03	4756340	4762776	472	5.93	51.884
	BolC03g013600.2J	BolBAHD23	C03	7106092	7112133	496	8.6	55.3076
	BolC03g024150.2J	BolBAHD24	C03	14543098	14545920	479	7.7	52.7408
	BolC03g024440.2J	BolBAHD25	C03	14747060	14748352	403	8.84	43.9761
	BolC03g044280.2J	BolBAHD26	C03	29679106	29684391	458	6.32	51.0442
	BolC03g053980.2J	BolBAHD27	C03	38762283	38764499	452	5.85	50.1705
	BolC03g057320.2J	BolBAHD28	C03	41571985	41573772	427	6.05	46.7394
	BolC03g069480.2J	BolBAHD29	C03	58450464	58452527	442	7.2	49.4092
	BolC03g072390.2J	BolBAHD30	C03	61134615	61135958	448	6.41	49.8528
	BolC04g007570.2J	BolBAHD31	C04	5724747	5726039	431	8.97	47.0246
	BolC04g007850.2J	BolBAHD32	C04	6009168	6010607	480	8.19	52.7279
	BolC04g023920.2J	BolBAHD33	C04	21373510	21375609	450	8.36	50.5063
	BolC04g043770.2J	BolBAHD34	C04	45290892	45292202	437	7.27	48.4158
	BolC04g044410.2J	BolBAHD35	C04	45949946	45952230	544	5.75	59.6505
	BolC04g044540.2J	BolBAHD36	C04	46069051	46070436	462	5.25	50.6209
	BolC04g046590.2J	BolBAHD37	C04	47918718	47920361	464	5.57	51.4425
	BolC04g047940.2J	BolBAHD38	C04	49228649	49230043	465	5.46	51.1434
	BolC04g047950.2J	BolBAHD39	C04	49233525	49234886	447	5.04	48.8619
	BolC04g048100.2J	BolBAHD40	C04	49421397	49422773	459	5.71	50.782
	BolC04g050380.2J	BolBAHD41	C04	51508184	51509497	438	5.43	47.8454
	BolC04g055280.2J	BolBAHD42	C04	55879152	55882377	431	5.71	46.7702
	BolC04g064040.2J	BolBAHD43	C04	62481876	62483288	471	5.89	51.6612
	BolC04g064210.2J	BolBAHD44	C04	62598956	62600248	431	9.19	47.2259
	BolC05g001870.2J	BolBAHD45	C05	955876	957267	464	6.76	52.2304
	BolC05g024590.2J	BolBAHD46	C05	17325820	17327124	435	5.77	48.351
	BolC05g026510.2J	BolBAHD47	C05	19155891	19157404	454	5.3	49.8128
	BolC05g029600.2J	BolBAHD48	C05	22707026	22708348	441	5.97	48.7377
	BolC05g063610.2J	BolBAHD49	C05	57371336	57372824	468	8.03	51.7019
	BolC05g063620.2J	BolBAHD50	C05	57375669	57377229	452	6.12	49.9609
	BolC06g018070.2J	BolBAHD51	C06	20715555	20716943	463	5.87	51.6664
	BolC06g019100.2J	BolBAHD52	C06	21994119	21995610	439	5.42	48.8299
	BolC06g021480.2J	BolBAHD53	C06	24333956	24335361	445	5.61	49.5772
	BolC06g028930.2J	BolBAHD54	C06	30939920	30941472	459	5.92	51.2171
	BolC06g034320.2J	BolBAHD55	C06	35673815	35675187	433	5.7	47.9697
	BolC06g041910.2J	BolBAHD56	C06	42118563	42122765	454	5.51	49.6575
	BolC06g041940.2J	BolBAHD57	C06	42144915	42146283	444	6.19	49.1724
	BolC06g049920.2J	BolBAHD58	C06	47044414	47046373	457	6.14	50.625
	BolC07g000400.2J	BolBAHD59	C07	498274	499658	434	5.77	47.9013
	BolC07g011950.2J	BolBAHD60	C07	15813184	15814542	453	6.95	50.4757
	BolC07g013530.2J	BolBAHD61	C07	17878620	17880437	426	5.43	47.2028
	BolC07g023620.2J	BolBAHD62	C07	29044239	29045543	435	6.29	48.4167
	BolC07g023630.2J	BolBAHD63	C07	29046148	29047569	474	6.1	52.2667
	BolC07g036740.2J	BolBAHD64	C07	41104973	41106343	457	5.98	50.39
	BolC07g042160.2J	BolBAHD65	C07	44705742	44708421	465	5.46	51.3391
	BolC07g045360.2J	BolBAHD66	C07	46677252	46681131	282	5.85	31.2278
	BolC07g054740.2J	BolBAHD67	C07	52440724	52442576	458	6.74	51.377
	BolC07g054780.2J	BolBAHD68	C07	52502411	52504279	462	6.3	51.786
	BolC07g054810.2J	BolBAHD69	C07	52511882	52513656	442	5.55	49.1553
	BolC07g056250.2J	BolBAHD70	C07	53436062	53438414	460	6.64	50.8257
	BolC08g000800.2J	BolBAHD71	C08	737874	739265	464	7.66	51.2872
	BolC08g013210.2J	BolBAHD72	C08	18063033	18068908	449	5.52	49.8154
	BolC08g032820.2J	BolBAHD73	C08	34408914	34410892	433	6.92	48.097
	BolC08g034370.2J	BolBAHD74	C08	35815164	35817454	414	5.8	45.7191
	BolC09g004060.2J	BolBAHD75	C09	2702284	2703046	245	8.21	26.7417
	BolC09g004080.2J	BolBAHD76	C09	2705489	2706868	460	7.64	51.6827
	BolC09g006960.2J	BolBAHD77	C09	4604845	4608217	478	5.76	53.1481
	BolC09g010360.2J	BolBAHD78	C09	7011118	7012473	452	6.18	49.9585
	BolC09g013550.2J	BolBAHD79	C09	9787196	9789299	452	5.18	50.2104
	BolC09g029210.2J	BolBAHD80	C09	26475250	26479054	456	9.13	50.5433
	BolC09g042030.2J	BolBAHD81	C09	46642554	46645797	480	6.95	53.0463
	BolC09g064250.2J	BolBAHD82	C09	64265585	64266292	236	8.21	25.8104
	BolC09g068780.2J	BolBAHD83	C09	66775561	66776896	358	5.74	39.8467
Brassica pekinensis L.	BraA01g005690.4C.1	BraBAHD01	A01	2720781	2722860	454	6.37	51.7781
	BraA01g015390.4C.1	BraBAHD02	A01	8281345	8284871	387	5.6	43.7593
	BraA01g020950.4C.1	BraBAHD03	A01	11382039	11384613	438	6.56	48.4909
	BraA01g021570.4C.1	BraBAHD04	A01	11829574	11832794	439	5.14	48.2044
	BraA01g023510.4C.1	BraBAHD05	A01	13326498	13327847	449	6.02	49.5144
	BraA02g000320.4C.1	BraBAHD06	A02	204215	206106	479	7.18	52.3302
	BraA02g000670.4C.1	BraBAHD07	A02	382933	384453	359	5.88	39.8475
	BraA02g000680.4C.1	BraBAHD08	A02	387135	388792	366	6.06	40.2185
	BraA02g002520.4C.1	BraBAHD09	A02	1264938	1266666	456	6.68	50.8516
	BraA02g002530.4C.1	BraBAHD10	A02	1266825	1268189	418	6.07	46.432
	BraA02g006540.4C.1	BraBAHD11	A02	3055807	3057593	454	5.36	50.469
	BraA02g017160.4C.1	BraBAHD12	A02	8917698	8920481	451	4.95	50.5883
	BraA02g031560.4C.1	BraBAHD13	A02	26433403	26435619	449	6.86	50.5595
	BraA02g040620.4C.1	BraBAHD14	A02	33016753	33018346	444	6.25	49.3812
	BraA02g040830.4C.1	BraBAHD15	A02	33180724	33182465	456	7.23	50.6731
	BraA02g044370.4C.1	BraBAHD16	A02	35459423	35462788	478	5.67	52.6827
	BraA03g001130.4C.1	BraBAHD17	A03	446397	447826	365	5.77	40.3986
	BraA03g003330.4C.1	BraBAHD18	A03	1448351	1449897	470	5.59	51.8387
	BraA03g008420.4C.1	BraBAHD19	A03	3540189	3542049	472	8.1	52.0863
	BraA03g012520.4C.1	BraBAHD20	A03	5322408	5327401	445	7.59	49.9619
	BraA03g012530.4C.1	BraBAHD21	A03	5327492	5329430	443	6.92	49.8216
	BraA03g021820.4C.1	BraBAHD22	A03	10505466	10506910	444	9	48.9115
	BraA03g040550.4C.1	BraBAHD23	A03	19637721	19639254	379	7.18	42.6349
	BraA03g047150.4C.1	BraBAHD24	A03	23213611	23216074	283	5.26	31.1658
	BraA03g056660.4C.1	BraBAHD25	A03	28601469	28603493	457	6.74	51.537
	BraA03g056700.4C.1	BraBAHD26	A03	28631647	28634237	457	5.87	51.0735
	BraA03g056720.4C.1	BraBAHD27	A03	28643082	28644923	441	5.57	49.2343
	BraA03g058620.4C.1	BraBAHD28	A03	29857312	29859836	476	7.2	52.9218
	BraA04g008700.4C.1	BraBAHD29	A04	5743700	5751783	426	5.05	47.8018
	BraA04g012410.4C.1	BraBAHD30	A04	15741923	15747162	416	5.67	46.3897
	BraA04g012730.4C.1	BraBAHD31	A04	15998019	15999672	454	5.99	50.3429
	BraA04g015330.4C.1	BraBAHD32	A04	17770979	17772865	455	5.37	50.528
	BraA04g016840.4C.1	BraBAHD33	A04	18709936	18711537	455	5.99	50.3798
	BraA04g018720.4C.1	BraBAHD34	A04	19967531	19968847	438	6.19	48.3483
	BraA04g018790.4C.1	BraBAHD35	A04	19998346	19999884	435	5.4	47.6092
	BraA04g020730.4C.1	BraBAHD36	A04	21300692	21304707	412	5.76	46.0899
	BraA04g022740.4C.1	BraBAHD37	A04	22577304	22579842	429	5.96	46.6462
	BraA04g030290.4C.3	BraBAHD38	A04	26971144	26976250	510	7.19	56.1315
	BraA04g030480.4C.1	BraBAHD39	A04	27068459	27069968	442	9.31	48.6587
	BraA05g006060.4C.1	BraBAHD40	A05	3011047	3012492	431	8.77	47.1386
	BraA05g006300.4C.1	BraBAHD41	A05	3143308	3144990	479	8.19	52.4998
	BraA05g043650.4C.1	BraBAHD42	A05	45379350	45381202	465	6.47	51.4416
	BraA05g043660.4C.1	BraBAHD43	A05	45383109	45384605	469	8.02	52.1002
	BraA06g019070.4C.1	BraBAHD44	A06	11115856	11118326	432	6.92	48.087
	BraA06g027110.4C.1	BraBAHD45	A06	39800501	39804748	532	6.45	59.0219
	BraA06g029360.4C.1	BraBAHD46	A06	41421967	41423745	426	5.78	46.7994
	BraA06g031950.4C.1	BraBAHD47	A06	42978360	42980704	451	6.04	50.1555
	BraA06g033660.4C.1	BraBAHD48	A06	43962897	43966238	462	5.47	51.1481
	BraA06g038800.4C.1	BraBAHD49	A06	46880486	46882233	456	5.72	50.1289
	BraA06g038810.4C.1	BraBAHD50	A06	46884128	46885589	456	6.24	50.9002
	BraA06g038820.4C.1	BraBAHD51	A06	46888219	46889589	456	5.54	50.7129
	BraA07g000260.4C.1	BraBAHD52	A07	162708	164814	433	5.77	47.7882
	BraA07g000260.4C.3	BraBAHD53	A07	162943	164686	283	6.05	31.3669
	BraA07g008800.4C.1	BraBAHD54	A07	17790617	17792250	465	6.03	51.6884
	BraA07g009660.4C.1	BraBAHD55	A07	18464993	18468347	426	5.36	47.2629
	BraA07g017550.4C.1	BraBAHD56	A07	23967168	23968782	437	5.87	48.6268
	BraA07g017560.4C.1	BraBAHD57	A07	23969002	23970453	457	5.53	50.4776
	BraA07g020750.4C.1	BraBAHD58	A07	25855937	25857549	469	6.5	52.4429
	BraA07g021400.4C.1	BraBAHD59	A07	26223803	26225739	437	5.4	48.5868
	BraA07g027680.4C.1	BraBAHD60	A07	29392271	29393812	455	5.92	50.7398
	BraA07g031190.4C.1	BraBAHD61	A07	31217665	31219624	467	6.37	51.8269
	BraA07g032850.4C.1	BraBAHD62	A07	32221936	32224923	305	5.6	34.0194
	BraA07g036550.4C.1	BraBAHD63	A07	34447559	34449367	519	7	57.2498
	BraA07g036560.4C.1	BraBAHD64	A07	34450162	34451754	470	5.47	51.4694
	BraA07g036580.4C.1	BraBAHD65	A07	34456397	34457968	487	5.42	53.8197
	BraA07g043180.4C.1	BraBAHD66	A07	37734809	37736491	457	6.02	50.706
	BraA08g010850.4C.1	BraBAHD67	A08	16852686	16858807	429	5.63	47.7014
	BraA08g011960.4C.1	BraBAHD68	A08	17756420	17757742	440	5.13	47.8074
	BraA08g019270.4C.1	BraBAHD69	A08	22584909	22587403	453	5.68	50.6531
	BraA08g023400.4C.1	BraBAHD70	A08	24840228	24841706	468	6.51	52.3433
	BraA08g025630.4C.1	BraBAHD71	A08	25945705	25948474	441	7.2	49.2471
	BraA08g036020.4C.1	BraBAHD72	A08	30795989	30798771	520	6.63	57.4121
	BraA09g004150.4C.1	BraBAHD73	A09	2829723	2831801	470	6.05	51.8199
	BraA09g004160.4C.1	BraBAHD74	A09	2832953	2834560	417	6.68	46.9251
	BraA09g006570.4C.1	BraBAHD75	A09	4140271	4141560	429	5.77	47.9635
	BraA09g008380.4C.1	BraBAHD76	A09	5251306	5252664	427	5.22	47.4119
	BraA09g009520.4C.1	BraBAHD77	A09	5846933	5848291	420	7.53	46.5028
	BraA09g012230.4C.1	BraBAHD78	A09	7455892	7457954	451	5.42	50.2586
	BraA09g025750.4C.1	BraBAHD79	A09	17262124	17263503	459	9.01	50.8283
	BraA09g036210.4C.1	BraBAHD80	A09	54173136	54174458	440	6.08	48.724
	BraA09g038810.4C.1	BraBAHD81	A09	56450995	56452633	423	5.41	46.7194
	BraA09g039800.4C.1	BraBAHD82	A09	57302928	57305660	458	8.15	51.8306
	BraA09g040150.4C.1	BraBAHD83	A09	57468984	57470288	434	6.11	48.1229
	BraA09g044520.4C.1	BraBAHD84	A09	60317281	60319104	450	6.01	49.157
	BraA09g057220.4C.1	BraBAHD85	A09	67223559	67227771	457	6.7	50.8612
	BraA09g057600.4C.1	BraBAHD86	A09	67575972	67578850	485	7.95	52.98
	BraA10g001930.4C.1	BraBAHD87	A10	1004163	1005554	463	7.88	52.2606
	BraA10g013370.4C.1	BraBAHD88	A10	20255604	20257261	461	7.26	51.5385
	BraA10g030380.4C.1	BraBAHD89	A10	28801573	28805197	449	6.15	48.7901
	BraA10g033220.4C.1	BraBAHD90	A10	30051801	30053299	368	7.05	40.7341
	BraA10g033950.4C.1	BraBAHD91	A10	30356996	30358353	421	8.3	46.5582
Brassica napus L.	Bnascaffold0026T0029500ZS	BnaBAHD001	scaffold0026	3178765	3180084	439	5.7	49.0921
	BnaA01T0053100ZS	BnaBAHD002	scaffoldA01	2885454	2887056	454	6.71	51.9822
	BnaA01T0141100ZS	BnaBAHD003	scaffoldA01	8408540	8411857	417	5.59	46.8389
	BnaA01T0191700ZS	BnaBAHD004	scaffoldA01	11534206	11535645	428	6.39	47.3883
	BnaA01T0197600ZS	BnaBAHD005	scaffoldA01	12041161	12042477	438	5.2	48.1634
	BnaA01T0197700ZS	BnaBAHD006	scaffoldA01	12043052	12044395	447	4.75	49.2506
	BnaA01T0213900ZS	BnaBAHD007	scaffoldA01	13607535	13608884	449	5.97	49.5194
	BnaA02T0005700ZS	BnaBAHD008	scaffoldA02	627630	629069	479	7.18	52.3302
	BnaA02T0009600ZS	BnaBAHD009	scaffoldA02	824021	825542	359	5.88	39.8475
	BnaA02T0009800ZS	BnaBAHD010	scaffoldA02	830590	832021	360	5.81	39.5731
	BnaA02T0027000ZS	BnaBAHD011	scaffoldA02	1679021	1680561	462	6.25	51.5398
	BnaA02T0027100ZS	BnaBAHD012	scaffoldA02	1680722	1682194	454	6.19	50.2619
	BnaA02T0064000ZS	BnaBAHD013	scaffoldA02	3360763	3362003	269	5.84	29.7625
	BnaA02T0156800ZS	BnaBAHD014	scaffoldA02	9080901	9083609	451	5.02	50.5554
	BnaA02T0280400ZS	BnaBAHD015	scaffoldA02	24553829	24555827	449	6.86	50.5595
	BnaA02T0354900ZS	BnaBAHD016	scaffoldA02	31390127	31390579	150	4.44	16.1728
	BnaA02T0356600ZS	BnaBAHD017	scaffoldA02	31538809	31540152	447	6.94	49.6166
	BnaA02T0388000ZS	BnaBAHD018	scaffoldA02	33870364	33873425	478	5.67	52.6967
	BnaA03T0008500ZS	BnaBAHD019	scaffoldA03	404844	406153	362	5.95	40.0584
	BnaA03T0029600ZS	BnaBAHD020	scaffoldA03	1416336	1417610	424	5.7	46.8002
	BnaA03T0074400ZS	BnaBAHD021	scaffoldA03	3613591	3624794	326	8.73	35.7756
	BnaA03T0109400ZS	BnaBAHD022	scaffoldA03	5296269	5297969	445	6.89	49.8478
	BnaA03T0109500ZS	BnaBAHD023	scaffoldA03	5299030	5300609	444	7.22	49.8776
	BnaA03T0426600ZS	BnaBAHD024	scaffoldA03	23121159	23122810	418	5.49	46.3668
	BnaA03T0512200ZS	BnaBAHD025	scaffoldA03	28613316	28615170	457	6.3	51.5939
	BnaA03T0529500ZS	BnaBAHD026	scaffoldA03	29867987	29870453	460	7.2	51.1028
	BnaA04T0073500ZS	BnaBAHD027	scaffoldA04	5980822	5986988	427	5.11	47.955
	BnaA04T0085400ZS	BnaBAHD028	scaffoldA04	9038488	9039805	415	5.67	46.2727
	BnaA04T0100000ZS	BnaBAHD029	scaffoldA04	11836762	11838081	439	5.7	49.0921
	BnaA04T0103000ZS	BnaBAHD030	scaffoldA04	12094930	12096276	448	5.6	49.5434
	BnaA04T0105000ZS	BnaBAHD031	scaffoldA04	12312009	12313602	466	5.35	50.9231
	BnaA04T0106000ZS	BnaBAHD032	scaffoldA04	12443022	12444542	463	5.15	51.0491
	BnaA04T0122700ZS	BnaBAHD033	scaffoldA04	13915839	13922194	459	5.43	51.0392
	BnaA04T0132900ZS	BnaBAHD034	scaffoldA04	14859146	14860540	464	5.22	51.1313
	BnaA04T0133000ZS	BnaBAHD035	scaffoldA04	14866558	14867955	465	5.18	51.152
	BnaA04T0140800ZS	BnaBAHD036	scaffoldA04	15458193	15459539	448	6.43	50.0135
	BnaA04T0150900ZS	BnaBAHD037	scaffoldA04	16331289	16332596	435	5.4	47.6092
	BnaA04T0169100ZS	BnaBAHD038	scaffoldA04	17717461	17718195	244	5.02	27.2359
	BnaA04T0185700ZS	BnaBAHD039	scaffoldA04	18919909	18922398	455	5.3	49.5445
	BnaA04T0252800ZS	BnaBAHD040	scaffoldA04	23079851	23081263	470	6.29	51.5602
	BnaA05T0061600ZS	BnaBAHD041	scaffoldA05	3353375	3354968	479	8.2	52.6219
	BnaA05T0061700ZS	BnaBAHD042	scaffoldA05	3373168	3374460	430	7.21	47.3502
	BnaA05T0485200ZS	BnaBAHD043	scaffoldA05	44084842	44086934	451	6.48	50.012
	BnaA05T0486100ZS	BnaBAHD044	scaffoldA05	44137725	44139805	451	6.48	50.012
	BnaA06T0165100ZS	BnaBAHD045	scaffoldA06	10226562	10228573	432	6.5	48.073
	BnaA06T0268100ZS	BnaBAHD046	scaffoldA06	36902056	36904648	434	6.77	48.6069
	BnaA06T0286800ZS	BnaBAHD047	scaffoldA06	38526421	38528196	426	5.54	46.6592
	BnaA06T0310100ZS	BnaBAHD048	scaffoldA06	40000415	40002538	380	6.03	42.0353
	BnaA06T0324500ZS	BnaBAHD049	scaffoldA06	40994050	40996861	466	5.55	51.4822
	BnaA06T0370700ZS	BnaBAHD050	scaffoldA06	43906177	43907547	456	5.39	50.7629
	BnaA07T0002100ZS	BnaBAHD051	scaffoldA07	135106	137024	408	6.45	45.0619
	BnaA07T0073700ZS	BnaBAHD052	scaffoldA07	12345521	12348540	426	5.36	47.2329
	BnaA07T0142600ZS	BnaBAHD053	scaffoldA07	17832775	17834088	437	5.75	48.6078
	BnaA07T0142700ZS	BnaBAHD054	scaffoldA07	17834527	17835864	445	5.71	49.001
	BnaA07T0169400ZS	BnaBAHD055	scaffoldA07	19670650	19672038	462	5.63	51.4772
	BnaA07T0176000ZS	BnaBAHD056	scaffoldA07	20045657	20047163	443	5.41	49.2622
	BnaA07T0233400ZS	BnaBAHD057	scaffoldA07	23234389	23235934	455	6.03	50.6547
	BnaA07T0282500ZS	BnaBAHD058	scaffoldA07	26232570	26235482	451	5.55	50.4937
	BnaA07T0379300ZS	BnaBAHD059	scaffoldA07	31751252	31752934	457	6.02	50.706
	BnaA08T0085400ZS	BnaBAHD060	scaffoldA08	14783122	14789275	448	5.65	49.7605
	BnaA08T0197800ZS	BnaBAHD061	scaffoldA08	22459843	22461183	446	5.99	49.7627
	BnaA08T0218900ZS	BnaBAHD062	scaffoldA08	23614626	23616700	441	7.2	49.2751
	BnaA08T0317300ZS	BnaBAHD063	scaffoldA08	28130190	28132978	502	6.31	55.5442
	BnaA09T0045000ZS	BnaBAHD064	scaffoldA09	2790812	2792164	450	6.77	49.6207
	BnaA09T0045100ZS	BnaBAHD065	scaffoldA09	2793947	2795383	478	6.68	53.6746
	BnaA09T0069800ZS	BnaBAHD066	scaffoldA09	4166306	4167514	402	6.34	44.9211
	BnaA09T0086900ZS	BnaBAHD067	scaffoldA09	5081610	5082968	452	5.23	50.1033
	BnaA09T0095900ZS	BnaBAHD068	scaffoldA09	5630605	5631963	452	6.57	50.1187
	BnaA09T0119800ZS	BnaBAHD069	scaffoldA09	7130073	7132135	451	5.29	50.2846
	BnaA09T0229300ZS	BnaBAHD070	scaffoldA09	16415705	16417084	459	9.01	50.8283
	BnaA09T0398500ZS	BnaBAHD071	scaffoldA09	45896602	45897924	440	5.92	48.828
	BnaA09T0421400ZS	BnaBAHD072	scaffoldA09	48135311	48136816	449	5.24	49.5428
	BnaA09T0429000ZS	BnaBAHD073	scaffoldA09	48916183	48918532	440	7.91	49.6165
	BnaA09T0432100ZS	BnaBAHD074	scaffoldA09	49078438	49079745	435	6.21	48.2289
	BnaA09T0469700ZS	BnaBAHD075	scaffoldA09	51843749	51845104	451	5.92	49.276
	BnaA09T0590100ZS	BnaBAHD076	scaffoldA09	59099944	59101251	435	6.22	47.6071
	BnaA10T0018200ZS	BnaBAHD077	scaffoldA10	980724	982115	463	7.88	52.2606
	BnaA10T0109300ZS	BnaBAHD078	scaffoldA10	16030510	16031925	471	9.07	52.6903
	BnaA10T0259200ZS	BnaBAHD079	scaffoldA10	24551208	24553046	449	7.03	48.7381
	BnaA10T0293900ZS	BnaBAHD080	scaffoldA10	26197668	26199036	368	6.63	40.8232
	BnaA10T0300500ZS	BnaBAHD081	scaffoldA10	26511772	26513142	456	8.3	50.2492
	BnaC01T0062400ZS	BnaBAHD082	scaffoldC01	3535892	3538344	459	6.38	52.4283
	BnaC01T0179700ZS	BnaBAHD083	scaffoldC01	13308651	13313322	417	5.73	46.8389
	BnaC01T0242500ZS	BnaBAHD084	scaffoldC01	18569773	18571214	428	6.39	47.3684
	BnaC01T0249400ZS	BnaBAHD085	scaffoldC01	19420961	19422262	433	5.07	47.771
	BnaC01T0249700ZS	BnaBAHD086	scaffoldC01	19461570	19462913	447	4.76	49.2785
	BnaC02T0003300ZS	BnaBAHD087	scaffoldC02	298796	300595	475	8.09	51.8841
	BnaC02T0007200ZS	BnaBAHD088	scaffoldC02	537137	538512	359	5.35	39.791
	BnaC02T0029700ZS	BnaBAHD089	scaffoldC02	2033843	2036852	380	6.17	41.9749
	BnaC02T0029800ZS	BnaBAHD090	scaffoldC02	2037003	2038466	461	6.91	50.8343
	BnaC02T0074000ZS	BnaBAHD091	scaffoldC02	4561879	4563710	457	5.71	50.8102
	BnaC02T0249100ZS	BnaBAHD092	scaffoldC02	23172849	23174240	463	6.04	50.8203
	BnaC02T0377600ZS	BnaBAHD093	scaffoldC02	44434527	44436531	448	7.58	50.4966
	BnaC02T0478000ZS	BnaBAHD094	scaffoldC02	58174965	58176299	444	6.25	49.1781
	BnaC02T0479800ZS	BnaBAHD095	scaffoldC02	58379139	58380482	447	6.07	49.5623
	BnaC02T0519300ZS	BnaBAHD096	scaffoldC02	62308976	62312045	470	5.32	51.9413
	BnaC03T0012200ZS	BnaBAHD097	scaffoldC03	570327	571681	365	5.7	40.3266
	BnaC03T0036200ZS	BnaBAHD098	scaffoldC03	1880940	1882319	459	5.7	50.7151
	BnaC03T0036300ZS	BnaBAHD099	scaffoldC03	1885140	1886592	461	7.64	50.9544
	BnaC03T0084800ZS	BnaBAHD100	scaffoldC03	4454143	4460476	471	6.18	51.937
	BnaC03T0126300ZS	BnaBAHD101	scaffoldC03	6684561	6688912	495	7.23	55.1896
	BnaC03T0228900ZS	BnaBAHD102	scaffoldC03	13745184	13746620	478	7.2	52.7067
	BnaC03T0512800ZS	BnaBAHD103	scaffoldC03	38031559	38033562	380	5.82	42.0503
	BnaC03T0541300ZS	BnaBAHD104	scaffoldC03	40697589	40699423	444	9.32	49.015
	BnaC03T0645200ZS	BnaBAHD105	scaffoldC03	62188016	62190096	441	7.2	49.3472
	BnaC03T0672900ZS	BnaBAHD106	scaffoldC03	64958043	64959389	448	6.55	49.9239
	BnaC03T0777400ZS	BnaBAHD107	scaffoldC03	75207754	75214424	458	6.08	52.1249
	BnaC03T0778000ZS	BnaBAHD108	scaffoldC03	75277788	75280272	452	5.28	50.42
	BnaC04T0067900ZS	BnaBAHD109	scaffoldC04	5927833	5929509	479	8.19	52.7279
	BnaC04T0215100ZS	BnaBAHD110	scaffoldC04	21816363	21818538	449	8.19	50.5203
	BnaC04T0357800ZS	BnaBAHD111	scaffoldC04	47899853	47918884	426	5.27	47.808
	BnaC04T0382700ZS	BnaBAHD112	scaffoldC04	50733192	50734505	437	6.95	48.4838
	BnaC04T0388000ZS	BnaBAHD113	scaffoldC04	51377955	51379423	465	5.34	50.982
	BnaC04T0389100ZS	BnaBAHD114	scaffoldC04	51495526	51497051	460	5.27	50.8471
	BnaC04T0410700ZS	BnaBAHD115	scaffoldC04	53529096	53530653	459	5.5	51.1073
	BnaC04T0421700ZS	BnaBAHD116	scaffoldC04	54735882	54737276	464	5.35	51.0933
	BnaC04T0421800ZS	BnaBAHD117	scaffoldC04	54740714	54742111	465	4.91	51.0479
	BnaC04T0443500ZS	BnaBAHD118	scaffoldC04	56954111	56955418	435	5.88	47.5053
	BnaC04T0466300ZS	BnaBAHD119	scaffoldC04	59391101	59392090	329	8.59	36.6625
	BnaC04T0570800ZS	BnaBAHD120	scaffoldC04	68227576	68228988	470	5.89	51.6612
	BnaC05T0020200ZS	BnaBAHD121	scaffoldC05	1287815	1289206	463	6.76	52.2304
	BnaC05T0233000ZS	BnaBAHD122	scaffoldC05	17962272	17963576	434	5.64	48.337
	BnaC05T0236800ZS	BnaBAHD123	scaffoldC05	18305209	18314491	437	8.45	49.1903
	BnaC05T0248800ZS	BnaBAHD124	scaffoldC05	19676859	19678366	451	5.23	49.6277
	BnaC05T0275100ZS	BnaBAHD125	scaffoldC05	23130610	23131932	440	5.97	48.7377
	BnaC06T0160300ZS	BnaBAHD126	scaffoldC06	25826199	25827587	462	5.87	51.6664
	BnaC06T0169900ZS	BnaBAHD127	scaffoldC06	27125006	27126497	438	5.42	48.8299
	BnaC06T0189200ZS	BnaBAHD128	scaffoldC06	29445618	29459249	471	7.13	52.6371
	BnaC06T0253200ZS	BnaBAHD129	scaffoldC06	36120910	36122245	358	5.64	39.6491
	BnaC06T0253300ZS	BnaBAHD130	scaffoldC06	36132409	36133968	458	6.03	51.2421
	BnaC06T0323600ZS	BnaBAHD131	scaffoldC06	42916967	42920068	451	5.55	50.5117
	BnaC06T0370800ZS	BnaBAHD132	scaffoldC06	47065578	47066963	461	5.84	50.2901
	BnaC06T0370900ZS	BnaBAHD133	scaffoldC06	47068419	47069780	453	5.51	49.6575
	BnaC06T0446000ZS	BnaBAHD134	scaffoldC06	51736087	51738016	456	6.14	50.625
	BnaC07T0007400ZS	BnaBAHD135	scaffoldC07	1685957	1687807	433	5.77	47.8853
	BnaC07T0100900ZS	BnaBAHD136	scaffoldC07	20960737	20962095	452	6.95	50.4757
	BnaC07T0114800ZS	BnaBAHD137	scaffoldC07	22979261	22981078	425	5.43	47.2028
	BnaC07T0207100ZS	BnaBAHD138	scaffoldC07	34320976	34322280	434	6.13	48.4206
	BnaC07T0207200ZS	BnaBAHD139	scaffoldC07	34322885	34324306	473	5.98	52.2627
	BnaC07T0321100ZS	BnaBAHD140	scaffoldC07	46117781	46119151	456	6.03	50.2289
	BnaC07T0369400ZS	BnaBAHD141	scaffoldC07	49650033	49652796	464	5.46	51.2791
	BnaC07T0490800ZS	BnaBAHD142	scaffoldC07	57423196	57432159	458	5.79	51.4348
	BnaC07T0491100ZS	BnaBAHD143	scaffoldC07	57480692	57483394	458	5.57	51.4517
	BnaC07T0491400ZS	BnaBAHD144	scaffoldC07	57532572	57534497	457	8.58	51.5491
	BnaC07T0491600ZS	BnaBAHD145	scaffoldC07	57539346	57540249	246	5.8	27.0681
	BnaC07T0507200ZS	BnaBAHD146	scaffoldC07	58516943	58519400	460	6.64	50.8997
	BnaC08T0007500ZS	BnaBAHD147	scaffoldC08	721947	723338	463	7.66	51.2872
	BnaC08T0121900ZS	BnaBAHD148	scaffoldC08	22107760	22113642	448	5.65	49.7845
	BnaC08T0291200ZS	BnaBAHD149	scaffoldC08	37600093	37602072	432	6.21	48.1259
	BnaC08T0441800ZS	BnaBAHD150	scaffoldC08	48251861	48253171	436	5.97	47.7292
	BnaC09T0030700ZS	BnaBAHD151	scaffoldC09	1989318	1990709	463	7.64	52.119
	BnaC09T0059800ZS	BnaBAHD152	scaffoldC09	3892179	3893468	429	5.78	48.0357
	BnaC09T0094700ZS	BnaBAHD153	scaffoldC09	6345455	6346813	452	6.43	49.9315
	BnaC09T0125100ZS	BnaBAHD154	scaffoldC09	9147826	9149987	451	5.29	50.3015
	BnaC09T0269000ZS	BnaBAHD155	scaffoldC09	25845640	25847007	455	9.13	50.5153
	BnaC09T0371900ZS	BnaBAHD156	scaffoldC09	47554861	47556616	458	6.54	50.8411
	BnaC09T0573400ZS	BnaBAHD157	scaffoldC09	65279152	65280977	450	6.35	48.878
	BnaC09T0614200ZS	BnaBAHD158	scaffoldC09	67711707	67713920	368	8.08	40.8853

## Sheet: Table S2
Table S2. Motif sequences identified by MEME tools in BnaBAHD gene family
Motif Name	Logo	E-value	Sites	Width	Sequence
motif1		8.9e-1399	147	21	LKDSLSEALVHYYPLAGRLVK
motif2		4.3e-1282	153	21	NHAVADGTSLWMFLNSWAEIA
motif3		3.2e-986	102	18	VASSPRFGVYGNDFGWGK
motif4		2.6e-1058	116	19	DIRSRLDPPLPKGYFGNCV
motif5		1.5e-1133	149	21	ISTFEALTAHIWRCITKARGL
motif6		2.7e-927	152	15	PLLAVQVTEFKCGGF
motif7		4.9e-607	146	15	CNGEGVRFVEAEADA
motif8		2.5e-621	135	21	ERTFHFTRENIEKLKEKANSE
motif9		1.5e-406	127	15	GGVEVGVCLPKEEME
motif10		2.2e-395	75	21	TAGELLENPLGWAALLVHEAV

## Sheet: Table S3
Table S3. Identification of characteristic-conserved domains HXXXD and DFGWG in BnaBAHD gene family
Gene ID	Cene name	HxxxD domain	DFGWG domain
Bnascaffold0026T0029500ZS	BnaBAHD001	P	P
BnaA01T0053100ZS	BnaBAHD002	P
BnaA01T0141100ZS	BnaBAHD003	P
BnaA01T0191700ZS	BnaBAHD004	P	P
BnaA01T0197600ZS	BnaBAHD005	P	P
BnaA01T0197700ZS	BnaBAHD006	P	P
BnaA01T0213900ZS	BnaBAHD007	P	P
BnaA02T0005700ZS	BnaBAHD008	P	P
BnaA02T0009600ZS	BnaBAHD009	P
BnaA02T0009800ZS	BnaBAHD010	P
BnaA02T0027000ZS	BnaBAHD011	P	P
BnaA02T0027100ZS	BnaBAHD012	P	P
BnaA02T0064000ZS	BnaBAHD013	P
BnaA02T0156800ZS	BnaBAHD014	P	P
BnaA02T0280400ZS	BnaBAHD015	P	P
BnaA02T0354900ZS	BnaBAHD016		P
BnaA02T0356600ZS	BnaBAHD017	P	P
BnaA02T0388000ZS	BnaBAHD018	P	P
BnaA03T0008500ZS	BnaBAHD019	P
BnaA03T0029600ZS	BnaBAHD020	P	P
BnaA03T0074400ZS	BnaBAHD021	P
BnaA03T0109400ZS	BnaBAHD022	P	P
BnaA03T0109500ZS	BnaBAHD023	P	P
BnaA03T0426600ZS	BnaBAHD024	P	P
BnaA03T0512200ZS	BnaBAHD025	P
BnaA03T0529500ZS	BnaBAHD026	P	P
BnaA04T0073500ZS	BnaBAHD027	P
BnaA04T0085400ZS	BnaBAHD028		P
BnaA04T0100000ZS	BnaBAHD029	P	P
BnaA04T0103000ZS	BnaBAHD030	P	P
BnaA04T0105000ZS	BnaBAHD031	P	P
BnaA04T0106000ZS	BnaBAHD032	P	P
BnaA04T0122700ZS	BnaBAHD033	P	P
BnaA04T0132900ZS	BnaBAHD034	P	P
BnaA04T0133000ZS	BnaBAHD035	P	P
BnaA04T0140800ZS	BnaBAHD036	P	P
BnaA04T0150900ZS	BnaBAHD037	P	P
BnaA04T0169100ZS	BnaBAHD038		P
BnaA04T0185700ZS	BnaBAHD039	P
BnaA04T0252800ZS	BnaBAHD040	P	P
BnaA05T0061600ZS	BnaBAHD041	P	P
BnaA05T0061700ZS	BnaBAHD042	P	P
BnaA05T0485200ZS	BnaBAHD043	P
BnaA05T0486100ZS	BnaBAHD044	P
BnaA06T0165100ZS	BnaBAHD045	P	P
BnaA06T0268100ZS	BnaBAHD046	P	P
BnaA06T0286800ZS	BnaBAHD047	P	P
BnaA06T0310100ZS	BnaBAHD048	P	P
BnaA06T0324500ZS	BnaBAHD049	P	P
BnaA06T0370700ZS	BnaBAHD050	P	P
BnaA07T0002100ZS	BnaBAHD051	P	P
BnaA07T0073700ZS	BnaBAHD052	P
BnaA07T0142600ZS	BnaBAHD053	P	P
BnaA07T0142700ZS	BnaBAHD054	P	P
BnaA07T0169400ZS	BnaBAHD055	P	P
BnaA07T0176000ZS	BnaBAHD056	P	P
BnaA07T0233400ZS	BnaBAHD057	P	P
BnaA07T0282500ZS	BnaBAHD058	P	P
BnaA07T0379300ZS	BnaBAHD059	P	P
BnaA08T0085400ZS	BnaBAHD060	P
BnaA08T0197800ZS	BnaBAHD061	P	P
BnaA08T0218900ZS	BnaBAHD062	P	P
BnaA08T0317300ZS	BnaBAHD063	P	P
BnaA09T0045000ZS	BnaBAHD064	P	P
BnaA09T0045100ZS	BnaBAHD065	P	P
BnaA09T0069800ZS	BnaBAHD066	P	P
BnaA09T0086900ZS	BnaBAHD067	P	P
BnaA09T0095900ZS	BnaBAHD068	P	P
BnaA09T0119800ZS	BnaBAHD069	P	P
BnaA09T0229300ZS	BnaBAHD070	P	P
BnaA09T0398500ZS	BnaBAHD071	P	P
BnaA09T0421400ZS	BnaBAHD072	P	P
BnaA09T0429000ZS	BnaBAHD073	P	P
BnaA09T0432100ZS	BnaBAHD074	P	P
BnaA09T0469700ZS	BnaBAHD075	P	P
BnaA09T0590100ZS	BnaBAHD076	P	P
BnaA10T0018200ZS	BnaBAHD077	P
BnaA10T0109300ZS	BnaBAHD078	P	P
BnaA10T0259200ZS	BnaBAHD079	P
BnaA10T0293900ZS	BnaBAHD080	P
BnaA10T0300500ZS	BnaBAHD081	P	P
BnaC01T0062400ZS	BnaBAHD082	P
BnaC01T0179700ZS	BnaBAHD083	P
BnaC01T0242500ZS	BnaBAHD084	P	P
BnaC01T0249400ZS	BnaBAHD085	P	P
BnaC01T0249700ZS	BnaBAHD086	P	P
BnaC02T0003300ZS	BnaBAHD087	P	P
BnaC02T0007200ZS	BnaBAHD088	P
BnaC02T0029700ZS	BnaBAHD089	P	P
BnaC02T0029800ZS	BnaBAHD090	P	P
BnaC02T0074000ZS	BnaBAHD091	P	P
BnaC02T0249100ZS	BnaBAHD092	P	P
BnaC02T0377600ZS	BnaBAHD093	P	P
BnaC02T0478000ZS	BnaBAHD094	P	P
BnaC02T0479800ZS	BnaBAHD095	P	P
BnaC02T0519300ZS	BnaBAHD096	P	P
BnaC03T0012200ZS	BnaBAHD097	P
BnaC03T0036200ZS	BnaBAHD098	P	P
BnaC03T0036300ZS	BnaBAHD099	P	P
BnaC03T0084800ZS	BnaBAHD100	P
BnaC03T0126300ZS	BnaBAHD101	P	P
BnaC03T0228900ZS	BnaBAHD102	P	P
BnaC03T0512800ZS	BnaBAHD103	P	P
BnaC03T0541300ZS	BnaBAHD104	P	P
BnaC03T0645200ZS	BnaBAHD105	P	P
BnaC03T0672900ZS	BnaBAHD106	P	P
BnaC03T0777400ZS	BnaBAHD107	P
BnaC03T0778000ZS	BnaBAHD108	P
BnaC04T0067900ZS	BnaBAHD109	P	P
BnaC04T0215100ZS	BnaBAHD110	P	P
BnaC04T0357800ZS	BnaBAHD111	P
BnaC04T0382700ZS	BnaBAHD112	P	P
BnaC04T0388000ZS	BnaBAHD113	P	P
BnaC04T0389100ZS	BnaBAHD114	P	P
BnaC04T0410700ZS	BnaBAHD115	P	P
BnaC04T0421700ZS	BnaBAHD116	P	P
BnaC04T0421800ZS	BnaBAHD117	P	P
BnaC04T0443500ZS	BnaBAHD118	P	P
BnaC04T0466300ZS	BnaBAHD119	P
BnaC04T0570800ZS	BnaBAHD120	P	P
BnaC05T0020200ZS	BnaBAHD121	P
BnaC05T0233000ZS	BnaBAHD122	P	P
BnaC05T0236800ZS	BnaBAHD123	P	P
BnaC05T0248800ZS	BnaBAHD124	P	P
BnaC05T0275100ZS	BnaBAHD125	P	P
BnaC06T0160300ZS	BnaBAHD126	P	P
BnaC06T0169900ZS	BnaBAHD127	P	P
BnaC06T0189200ZS	BnaBAHD128	P	P
BnaC06T0253200ZS	BnaBAHD129		P
BnaC06T0253300ZS	BnaBAHD130	P	P
BnaC06T0323600ZS	BnaBAHD131	P	P
BnaC06T0370800ZS	BnaBAHD132	P	P
BnaC06T0370900ZS	BnaBAHD133	P	P
BnaC06T0446000ZS	BnaBAHD134	P	P
BnaC07T0007400ZS	BnaBAHD135	P	P
BnaC07T0100900ZS	BnaBAHD136	P	P
BnaC07T0114800ZS	BnaBAHD137	P
BnaC07T0207100ZS	BnaBAHD138	P	P
BnaC07T0207200ZS	BnaBAHD139	P	P
BnaC07T0321100ZS	BnaBAHD140	P	P
BnaC07T0369400ZS	BnaBAHD141	P	P
BnaC07T0490800ZS	BnaBAHD142	P
BnaC07T0491100ZS	BnaBAHD143	P
BnaC07T0491400ZS	BnaBAHD144	P
BnaC07T0491600ZS	BnaBAHD145	P
BnaC07T0507200ZS	BnaBAHD146	P	P
BnaC08T0007500ZS	BnaBAHD147	P	P
BnaC08T0121900ZS	BnaBAHD148	P
BnaC08T0291200ZS	BnaBAHD149	P	P
BnaC08T0441800ZS	BnaBAHD150	P	P
BnaC09T0030700ZS	BnaBAHD151	P	P
BnaC09T0059800ZS	BnaBAHD152	P	P
BnaC09T0094700ZS	BnaBAHD153	P	P
BnaC09T0125100ZS	BnaBAHD154	P	P
BnaC09T0269000ZS	BnaBAHD155	P	P
BnaC09T0371900ZS	BnaBAHD156	P	P
BnaC09T0573400ZS	BnaBAHD157	P
BnaC09T0614200ZS	BnaBAHD158	P

## Sheet: Table S4
Table S4. Ka, Ks, and Ka/Ks analysis of BAHD-duplicated genes from B. napus
No.	Duplicate 1			Duplicate 2			Ka	Ks	Ka/Ks
	Chr.	Gene ID	Gene name	Chr.	Gene ID	Gene name
1	BnaA01	BnaA01T0053100ZS	BnaBAHD002	BnaC01	BnaC01T0062400ZS	BnaBAHD082	0.0293723	0.148633	0.197617
2	BnaA01	BnaA01T0191700ZS	BnaBAHD004	BnaC01	BnaC01T0242500ZS	BnaBAHD084	0.00728414	0.0386767	0.188334
3	BnaA01	BnaA01T0197600ZS	BnaBAHD005	BnaA03	BnaA03T0426600ZS	BnaBAHD024	0.489351	3.93218	0.124448
4	BnaA01	BnaA01T0197600ZS	BnaBAHD005	BnaC01	BnaC01T0249400ZS	BnaBAHD085	0.0180081	0.0721629	0.249547
5	BnaA01	BnaA01T0213900ZS	BnaBAHD007	BnaA07	BnaA07T0142600ZS	BnaBAHD053	0.383513	1.5356	0.249749
6	BnaA01	BnaA01T0213900ZS	BnaBAHD007	BnaC07	BnaC07T0207100ZS	BnaBAHD138	0.391991	1.39676	0.280643
7	BnaA01	BnaA01T0213900ZS	BnaBAHD007	BnaC09	BnaC09T0094700ZS	BnaBAHD153	0.381407	1.69249	0.225352
8	BnaA02	BnaA02T0005700ZS	BnaBAHD008	BnaA10	BnaA10T0300500ZS	BnaBAHD081	0.0541472	0.351996	0.153829
9	BnaA02	BnaA02T0005700ZS	BnaBAHD008	BnaC02	BnaC02T0003300ZS	BnaBAHD087	0.00557494	0.0794838	0.0701393
10	BnaA02	BnaA02T0009600ZS	BnaBAHD009	BnaA03	BnaA03T0008500ZS	BnaBAHD019	0.146263	0.351173	0.4165
11	BnaA02	BnaA02T0009600ZS	BnaBAHD009	BnaA10	BnaA10T0293900ZS	BnaBAHD080	0.138058	0.240164	0.574851
12	BnaA02	BnaA02T0009600ZS	BnaBAHD009	BnaC02	BnaC02T0007200ZS	BnaBAHD088	0.0729345	0.177692	0.410454
13	BnaA02	BnaA02T0009600ZS	BnaBAHD009	BnaC03	BnaC03T0012200ZS	BnaBAHD097	0.142897	0.317704	0.449783
14	BnaA02	BnaA02T0009600ZS	BnaBAHD009	BnaC09	BnaC09T0614200ZS	BnaBAHD158	0.124248	0.23161	0.536451
15	BnaA02	BnaA02T0027000ZS	BnaBAHD011	BnaA03	BnaA03T0029600ZS	BnaBAHD020	0.146038	0.44413	0.328819
16	BnaA02	BnaA02T0027000ZS	BnaBAHD011	BnaC02	BnaC02T0029700ZS	BnaBAHD089	0.0186508	0.0932058	0.200103
17	BnaA02	BnaA02T0027000ZS	BnaBAHD011	BnaC03	BnaC03T0036200ZS	BnaBAHD098	0.146757	0.519258	0.282629
18	BnaA02	BnaA02T0064000ZS	BnaBAHD013	BnaC02	BnaC02T0074000ZS	BnaBAHD091	0.031969	0.155032	0.206208
19	BnaA02	BnaA02T0156800ZS	BnaBAHD014	BnaA07	BnaA07T0282500ZS	BnaBAHD058	0.0435521	0.26039	0.167258
20	BnaA02	BnaA02T0156800ZS	BnaBAHD014	BnaC06	BnaC06T0323600ZS	BnaBAHD131	0.0394696	0.246378	0.1602
21	BnaA02	BnaA02T0280400ZS	BnaBAHD015	BnaC02	BnaC02T0377600ZS	BnaBAHD093	0.00876633	0.0425414	0.206066
22	BnaA02	BnaA02T0280400ZS	BnaBAHD015	BnaC04	BnaC04T0215100ZS	BnaBAHD110	0.0789532	0.425025	0.185761
23	BnaA02	BnaA02T0354900ZS	BnaBAHD016	BnaA09	BnaA09T0045100ZS	BnaBAHD065	0.261874	0.89401	0.29292
24	BnaA02	BnaA02T0356600ZS	BnaBAHD017	BnaC02	BnaC02T0479800ZS	BnaBAHD095	0.00882579	0.0357307	0.247009
25	BnaA02	BnaA02T0356600ZS	BnaBAHD017	BnaC09	BnaC09T0030700ZS	BnaBAHD151	0.265051	0.955847	0.277295
26	BnaA02	BnaA02T0388000ZS	BnaBAHD018	BnaA06	BnaA06T0324500ZS	BnaBAHD049	0.0510713	0.245758	0.207811
27	BnaA02	BnaA02T0388000ZS	BnaBAHD018	BnaC02	BnaC02T0519300ZS	BnaBAHD096	0.00928733	0.101489	0.0915103
28	BnaA02	BnaA02T0388000ZS	BnaBAHD018	BnaC07	BnaC07T0369400ZS	BnaBAHD141	0.0533256	0.277341	0.192275
29	BnaA03	BnaA03T0008500ZS	BnaBAHD019	BnaA10	BnaA10T0293900ZS	BnaBAHD080	0.167364	0.313383	0.534057
30	BnaA03	BnaA03T0008500ZS	BnaBAHD019	BnaC02	BnaC02T0007200ZS	BnaBAHD088	0.14089	0.382837	0.368015
31	BnaA03	BnaA03T0008500ZS	BnaBAHD019	BnaC03	BnaC03T0012200ZS	BnaBAHD097	0.0120995	0.0704451	0.171757
32	BnaA03	BnaA03T0008500ZS	BnaBAHD019	BnaC09	BnaC09T0614200ZS	BnaBAHD158	0.151999	0.332949	0.456525
33	BnaA03	BnaA03T0029600ZS	BnaBAHD020	BnaC02	BnaC02T0029700ZS	BnaBAHD089	0.137757	0.426065	0.323323
34	BnaA03	BnaA03T0029600ZS	BnaBAHD020	BnaC03	BnaC03T0036200ZS	BnaBAHD098	0.0526202	0.187193	0.281102
35	BnaA03	BnaA03T0074400ZS	BnaBAHD021	BnaC03	BnaC03T0084800ZS	BnaBAHD100	0.0404335	0.15606	0.259089
36	BnaA03	BnaA03T0109400ZS	BnaBAHD022	BnaC03	BnaC03T0126300ZS	BnaBAHD101	0.06929	0.279238	0.24814
37	BnaA03	BnaA03T0426600ZS	BnaBAHD024	BnaC01	BnaC01T0249700ZS	BnaBAHD086	0.120015	0.402407	0.298241
38	BnaA03	BnaA03T0512200ZS	BnaBAHD025	BnaC07	BnaC07T0490800ZS	BnaBAHD142	0.0331896	0.176828	0.187694
39	BnaA03	BnaA03T0529500ZS	BnaBAHD026	BnaC07	BnaC07T0507200ZS	BnaBAHD146	0.0085471	0.0416329	0.205297
40	BnaA04	BnaA04T0073500ZS	BnaBAHD027	BnaA07	BnaA07T0073700ZS	BnaBAHD052	0.222667	0.821815	0.270945
41	BnaA04	BnaA04T0073500ZS	BnaBAHD027	BnaC04	BnaC04T0357800ZS	BnaBAHD111	0.0225909	0.0956885	0.236088
42	BnaA04	BnaA04T0105000ZS	BnaBAHD031	BnaA04	BnaA04T0132900ZS	BnaBAHD034	0.108925	0.375346	0.290199
43	BnaA04	BnaA04T0105000ZS	BnaBAHD031	BnaA09	BnaA09T0045000ZS	BnaBAHD064	0.349189	1.28747	0.27122
44	BnaA04	BnaA04T0105000ZS	BnaBAHD031	BnaC04	BnaC04T0388000ZS	BnaBAHD113	0.0177836	0.071994	0.247015
45	BnaA04	BnaA04T0105000ZS	BnaBAHD031	BnaC04	BnaC04T0421700ZS	BnaBAHD116	0.114786	0.410261	0.279788
46	BnaA04	BnaA04T0105000ZS	BnaBAHD031	BnaC06	BnaC06T0160300ZS	BnaBAHD126	0.438219	1.8064	0.242592
47	BnaA04	BnaA04T0106000ZS	BnaBAHD032	BnaC04	BnaC04T0389100ZS	BnaBAHD114	0.0220047	0.0751971	0.292627
48	BnaA04	BnaA04T0122700ZS	BnaBAHD033	BnaA07	BnaA07T0176000ZS	BnaBAHD056	0.0204077	0.236837	0.0861676
49	BnaA04	BnaA04T0122700ZS	BnaBAHD033	BnaC04	BnaC04T0410700ZS	BnaBAHD115	0.00856133	0.111034	0.0771058
50	BnaA04	BnaA04T0122700ZS	BnaBAHD033	BnaC06	BnaC06T0169900ZS	BnaBAHD127	0.0190486	0.238172	0.0799785
51	BnaA04	BnaA04T0132900ZS	BnaBAHD034	BnaC04	BnaC04T0421700ZS	BnaBAHD116	0.0232727	0.0730801	0.318455
52	BnaA04	BnaA04T0132900ZS	BnaBAHD034	BnaC06	BnaC06T0160300ZS	BnaBAHD126	0.447673	2.18238	0.205131
53	BnaA04	BnaA04T0150900ZS	BnaBAHD037	BnaC04	BnaC04T0443500ZS	BnaBAHD118	0.014204	0.0465782	0.30495
54	BnaA04	BnaA04T0252800ZS	BnaBAHD040	BnaA05	BnaA05T0061600ZS	BnaBAHD041	0.06142	0.320224	0.191803
55	BnaA04	BnaA04T0252800ZS	BnaBAHD040	BnaC03	BnaC03T0228900ZS	BnaBAHD102	0.0715378	0.280033	0.255462
56	BnaA04	BnaA04T0252800ZS	BnaBAHD040	BnaC04	BnaC04T0067900ZS	BnaBAHD109	0.0622067	0.284524	0.218635
57	BnaA04	BnaA04T0252800ZS	BnaBAHD040	BnaC04	BnaC04T0570800ZS	BnaBAHD120	0.0194339	0.0918005	0.211697
58	BnaA05	BnaA05T0061600ZS	BnaBAHD041	BnaC03	BnaC03T0228900ZS	BnaBAHD102	0.0486461	0.285269	0.170527
59	BnaA05	BnaA05T0061600ZS	BnaBAHD041	BnaC04	BnaC04T0067900ZS	BnaBAHD109	0.0173839	0.130937	0.132765
60	BnaA05	BnaA05T0061600ZS	BnaBAHD041	BnaC04	BnaC04T0570800ZS	BnaBAHD120	0.0705625	0.355824	0.198308
61	BnaA06	BnaA06T0165100ZS	BnaBAHD045	BnaA06	BnaA06T0286800ZS	BnaBAHD047	0.157067	0.944199	0.166349
62	BnaA06	BnaA06T0165100ZS	BnaBAHD045	BnaC03	BnaC03T0541300ZS	BnaBAHD104	0.153684	0.939909	0.16351
63	BnaA06	BnaA06T0165100ZS	BnaBAHD045	BnaC08	BnaC08T0291200ZS	BnaBAHD149	0.0061038	0.0432973	0.140974
64	BnaA06	BnaA06T0286800ZS	BnaBAHD047	BnaC03	BnaC03T0541300ZS	BnaBAHD104	0.00937594	0.0531048	0.176555
65	BnaA06	BnaA06T0286800ZS	BnaBAHD047	BnaC08	BnaC08T0291200ZS	BnaBAHD149	0.158041	0.942999	0.167594
66	BnaA06	BnaA06T0310100ZS	BnaBAHD048	BnaA09	BnaA09T0119800ZS	BnaBAHD069	0.106829	0.457531	0.233489
67	BnaA06	BnaA06T0310100ZS	BnaBAHD048	BnaC03	BnaC03T0512800ZS	BnaBAHD103	0.00345159	0.0620108	0.0556611
68	BnaA06	BnaA06T0310100ZS	BnaBAHD048	BnaC09	BnaC09T0125100ZS	BnaBAHD154	0.114174	0.51747	0.220639
69	BnaA06	BnaA06T0324500ZS	BnaBAHD049	BnaC02	BnaC02T0519300ZS	BnaBAHD096	0.0515659	0.256605	0.200955
70	BnaA06	BnaA06T0324500ZS	BnaBAHD049	BnaC07	BnaC07T0369400ZS	BnaBAHD141	0.00847733	0.0882409	0.0960702
71	BnaA07	BnaA07T0002100ZS	BnaBAHD051	BnaC07	BnaC07T0007400ZS	BnaBAHD135	0.0445639	0.20395	0.218504
72	BnaA07	BnaA07T0073700ZS	BnaBAHD052	BnaC04	BnaC04T0357800ZS	BnaBAHD111	0.222351	0.850934	0.261302
73	BnaA07	BnaA07T0142600ZS	BnaBAHD053	BnaA09	BnaA09T0095900ZS	BnaBAHD068	0.253603	1.22191	0.207547
74	BnaA07	BnaA07T0142600ZS	BnaBAHD053	BnaA09	BnaA09T0469700ZS	BnaBAHD075	0.398546	1.7275	0.230707
75	BnaA07	BnaA07T0142600ZS	BnaBAHD053	BnaC07	BnaC07T0207100ZS	BnaBAHD138	0.0493503	0.199734	0.24708
76	BnaA07	BnaA07T0142600ZS	BnaBAHD053	BnaC09	BnaC09T0094700ZS	BnaBAHD153	0.254336	1.17192	0.217025
77	BnaA07	BnaA07T0169400ZS	BnaBAHD055	BnaA09	BnaA09T0045000ZS	BnaBAHD064	0.367318	2.11314	0.173826
78	BnaA07	BnaA07T0169400ZS	BnaBAHD055	BnaC06	BnaC06T0160300ZS	BnaBAHD126	0.0172918	0.109755	0.157549
79	BnaA07	BnaA07T0169400ZS	BnaBAHD055	BnaC09	BnaC09T0030700ZS	BnaBAHD151	0.330899	1.35789	0.243687
80	BnaA07	BnaA07T0176000ZS	BnaBAHD056	BnaC04	BnaC04T0410700ZS	BnaBAHD115	0.0260113	0.233499	0.111398
81	BnaA07	BnaA07T0176000ZS	BnaBAHD056	BnaC06	BnaC06T0169900ZS	BnaBAHD127	0.009986	0.0911538	0.109551
82	BnaA07	BnaA07T0233400ZS	BnaBAHD057	BnaA07	BnaA07T0379300ZS	BnaBAHD059	0.0478528	0.246582	0.194064
83	BnaA07	BnaA07T0233400ZS	BnaBAHD057	BnaC06	BnaC06T0253200ZS	BnaBAHD129	0.051854	0.1117	0.464227
84	BnaA07	BnaA07T0233400ZS	BnaBAHD057	BnaC06	BnaC06T0446000ZS	BnaBAHD134	0.0463025	0.240315	0.192674
85	BnaA07	BnaA07T0282500ZS	BnaBAHD058	BnaC06	BnaC06T0323600ZS	BnaBAHD131	0.0166524	0.0822968	0.202346
86	BnaA07	BnaA07T0379300ZS	BnaBAHD059	BnaC06	BnaC06T0446000ZS	BnaBAHD134	0.0106591	0.0973286	0.109517
87	BnaA07	BnaA07T0379300ZS	BnaBAHD059	BnaC06	BnaC06T0253200ZS	BnaBAHD129	0.0906808	0.328675	0.275898
88	BnaA08	BnaA08T0085400ZS	BnaBAHD060	BnaC08	BnaC08T0121900ZS	BnaBAHD148	0.00682821	0.0459411	0.14863
89	BnaA08	BnaA08T0197800ZS	BnaBAHD061	BnaC03	BnaC03T0672900ZS	BnaBAHD106	0.0316131	0.0992123	0.318641
90	BnaA08	BnaA08T0218900ZS	BnaBAHD062	BnaA09	BnaA09T0429000ZS	BnaBAHD073	0.0680648	0.288533	0.235899
91	BnaA08	BnaA08T0218900ZS	BnaBAHD062	BnaC03	BnaC03T0645200ZS	BnaBAHD105	0.00498424	0.0257122	0.193847
92	BnaA08	BnaA08T0218900ZS	BnaBAHD062	BnaC05	BnaC05T0236800ZS	BnaBAHD123	0.0717937	0.282541	0.2541
93	BnaA08	BnaA08T0317300ZS	BnaBAHD063	BnaC08	BnaC08T0007500ZS	BnaBAHD147	0.0267353	0.157981	0.169231
94	BnaA09	BnaA09T0045000ZS	BnaBAHD064	BnaC04	BnaC04T0388000ZS	BnaBAHD113	0.352647	1.243	0.283706
95	BnaA09	BnaA09T0045100ZS	BnaBAHD065	BnaC02	BnaC02T0479800ZS	BnaBAHD095	0.280458	0.948749	0.295608
96	BnaA09	BnaA09T0045100ZS	BnaBAHD065	BnaC06	BnaC06T0160300ZS	BnaBAHD126	0.332744	1.42476	0.233544
97	BnaA09	BnaA09T0045100ZS	BnaBAHD065	BnaC09	BnaC09T0030700ZS	BnaBAHD151	0.0369395	0.119575	0.308922
98	BnaA09	BnaA09T0069800ZS	BnaBAHD066	BnaC09	BnaC09T0059800ZS	BnaBAHD152	0.0218994	0.0792193	0.27644
99	BnaA09	BnaA09T0095900ZS	BnaBAHD068	BnaA09	BnaA09T0469700ZS	BnaBAHD075	0.39089	1.50138	0.260353
100	BnaA09	BnaA09T0095900ZS	BnaBAHD068	BnaC07	BnaC07T0207100ZS	BnaBAHD138	0.261401	1.15488	0.226344
101	BnaA09	BnaA09T0095900ZS	BnaBAHD068	BnaC09	BnaC09T0094700ZS	BnaBAHD153	0.0317896	0.108498	0.292996
102	BnaA09	BnaA09T0119800ZS	BnaBAHD069	BnaC03	BnaC03T0512800ZS	BnaBAHD103	0.106851	0.423797	0.252127
103	BnaA09	BnaA09T0119800ZS	BnaBAHD069	BnaC09	BnaC09T0125100ZS	BnaBAHD154	0.0181738	0.0596447	0.3047
104	BnaA09	BnaA09T0229300ZS	BnaBAHD070	BnaC09	BnaC09T0269000ZS	BnaBAHD155	0.0164271	0.093428	0.175826
105	BnaA09	BnaA09T0398500ZS	BnaBAHD071	BnaC05	BnaC05T0275100ZS	BnaBAHD125	0.0212028	0.11634	0.182249
106	BnaA09	BnaA09T0421400ZS	BnaBAHD072	BnaC05	BnaC05T0248800ZS	BnaBAHD124	0.0203033	0.14439	0.140614
107	BnaA09	BnaA09T0429000ZS	BnaBAHD073	BnaC03	BnaC03T0645200ZS	BnaBAHD105	0.0691442	0.307571	0.224807
108	BnaA09	BnaA09T0429000ZS	BnaBAHD073	BnaC05	BnaC05T0236800ZS	BnaBAHD123	0.0213248	0.0599987	0.355422
109	BnaA09	BnaA09T0432100ZS	BnaBAHD074	BnaC05	BnaC05T0233000ZS	BnaBAHD122	0.03581	0.127851	0.28009
110	BnaA09	BnaA09T0469700ZS	BnaBAHD075	BnaC07	BnaC07T0207100ZS	BnaBAHD138	0.404329	1.54507	0.261691
111	BnaA09	BnaA09T0469700ZS	BnaBAHD075	BnaC09	BnaC09T0094700ZS	BnaBAHD153	0.397396	1.74073	0.228293
112	BnaA09	BnaA09T0590100ZS	BnaBAHD076	BnaC08	BnaC08T0441800ZS	BnaBAHD150	0.0132668	0.0591601	0.224252
113	BnaA10	BnaA10T0018200ZS	BnaBAHD077	BnaC05	BnaC05T0020200ZS	BnaBAHD121	0.0161706	0.159925	0.101113
114	BnaA10	BnaA10T0109300ZS	BnaBAHD078	BnaC09	BnaC09T0371900ZS	BnaBAHD156	0.0226247	0.0775972	0.291565
115	BnaA10	BnaA10T0259200ZS	BnaBAHD079	BnaC09	BnaC09T0573400ZS	BnaBAHD157	0.0189159	0.107384	0.176152
116	BnaA10	BnaA10T0293900ZS	BnaBAHD080	BnaC02	BnaC02T0007200ZS	BnaBAHD088	0.126124	0.270408	0.466423
117	BnaA10	BnaA10T0293900ZS	BnaBAHD080	BnaC03	BnaC03T0012200ZS	BnaBAHD097	0.162241	0.287799	0.563728
118	BnaA10	BnaA10T0293900ZS	BnaBAHD080	BnaC09	BnaC09T0614200ZS	BnaBAHD158	0.0239948	0.0778058	0.308394
119	BnaA10	BnaA10T0300500ZS	BnaBAHD081	BnaC02	BnaC02T0003300ZS	BnaBAHD087	0.0552128	0.371225	0.148731
120	BnaC02	BnaC02T0007200ZS	BnaBAHD088	BnaC03	BnaC03T0012200ZS	BnaBAHD097	0.134683	0.34744	0.387643
121	BnaC02	BnaC02T0007200ZS	BnaBAHD088	BnaC09	BnaC09T0614200ZS	BnaBAHD158	0.112551	0.278837	0.403643
122	BnaC02	BnaC02T0029700ZS	BnaBAHD089	BnaC03	BnaC03T0036200ZS	BnaBAHD098	0.131809	0.498502	0.264409
123	BnaC02	BnaC02T0249100ZS	BnaBAHD092	BnaC06	BnaC06T0370800ZS	BnaBAHD132	0.148925	0.419088	0.355355
124	BnaC02	BnaC02T0478000ZS	BnaBAHD094	BnaC07	BnaC07T0321100ZS	BnaBAHD140	0.392184	1.13235	0.346345
125	BnaC02	BnaC02T0479800ZS	BnaBAHD095	BnaC09	BnaC09T0030700ZS	BnaBAHD151	0.264066	0.94461	0.27955
126	BnaC02	BnaC02T0519300ZS	BnaBAHD096	BnaC07	BnaC07T0369400ZS	BnaBAHD141	0.05483	0.284171	0.192947
127	BnaC03	BnaC03T0012200ZS	BnaBAHD097	BnaC09	BnaC09T0614200ZS	BnaBAHD158	0.150048	0.294551	0.509412
128	BnaC03	BnaC03T0228900ZS	BnaBAHD102	BnaC04	BnaC04T0570800ZS	BnaBAHD120	0.0744733	0.304753	0.244373
129	BnaC03	BnaC03T0228900ZS	BnaBAHD102	BnaC04	BnaC04T0067900ZS	BnaBAHD109	0.0523278	0.299273	0.17485
130	BnaC03	BnaC03T0541300ZS	BnaBAHD104	BnaC08	BnaC08T0291200ZS	BnaBAHD149	0.15466	0.927422	0.166763
131	BnaC03	BnaC03T0645200ZS	BnaBAHD105	BnaC05	BnaC05T0236800ZS	BnaBAHD123	0.0750955	0.29684	0.252983
132	BnaC04	BnaC04T0067900ZS	BnaBAHD109	BnaC04	BnaC04T0570800ZS	BnaBAHD120	0.0691109	0.309342	0.223413
133	BnaC04	BnaC04T0388000ZS	BnaBAHD113	BnaC06	BnaC06T0160300ZS	BnaBAHD126	0.436723	1.75195	0.249278
134	BnaC04	BnaC04T0410700ZS	BnaBAHD115	BnaC06	BnaC06T0169900ZS	BnaBAHD127	0.0241733	0.241534	0.100082
135	BnaC04	BnaC04T0421700ZS	BnaBAHD116	BnaC06	BnaC06T0160300ZS	BnaBAHD126	0.450307	2.31897	0.194184
136	BnaC06	BnaC06T0160300ZS	BnaBAHD126	BnaC09	BnaC09T0030700ZS	BnaBAHD151	0.33479	1.35448	0.247173
137	BnaC06	BnaC06T0253200ZS	BnaBAHD129	BnaC06	BnaC06T0446000ZS	BnaBAHD134	0.0858295	0.344416	0.249203
138	BnaC07	BnaC07T0207100ZS	BnaBAHD138	BnaC09	BnaC09T0094700ZS	BnaBAHD153	0.257182	1.04341	0.246482

## Sheet: Table S5
Table S5. Ka, Ks, and Ka/Ks analysis of BAHD-duplicated genes between B. oleracea and B. napus
No.	Duplicate 1			Duplicate 2			Ka	Ks	Ka/Ks
	Chr.	Gene ID	Gene name	Chr.	Gene ID	Gene name
1	BolC01	BolC01g006600.2J	BolBAHD01	BnaA01	BnaA01T0053100ZS	BnaBAHD002	0.0323738	0.156502	0.206859
2	BolC01	BolC01g025590.2J	BolBAHD03	BnaA01	BnaA01T0191700ZS	BnaBAHD004	0.00531587	0.046105	0.115299
3	BolC01	BolC01g026220.2J	BolBAHD04	BnaA01	BnaA01T0197600ZS	BnaBAHD005	0.0154115	0.0703641	0.219025
4	BolC07	BolC07g045360.2J	BolBAHD66	BnaA01	BnaA01T0197600ZS	BnaBAHD005	0.598387	2.26287	0.264437
5	BolC02	BolC02g000450.2J	BolBAHD07	BnaA02	BnaA02T0005700ZS	BnaBAHD008	0.00468276	0.0609008	0.0768916
6	BolC02	BolC02g000850.2J	BolBAHD08	BnaA02	BnaA02T0009600ZS	BnaBAHD009	0.0689123	0.172958	0.398434
7	BolC03	BolC03g001130.2J	BolBAHD19	BnaA02	BnaA02T0009600ZS	BnaBAHD009	0.142897	0.317704	0.449783
8	BolC09	BolC09g068780.2J	BolBAHD83	BnaA02	BnaA02T0009600ZS	BnaBAHD009	0.124076	0.226262	0.548373
9	BolC02	BolC02g003160.2J	BolBAHD09	BnaA02	BnaA02T0027000ZS	BnaBAHD011	0.0224664	0.0999503	0.224776
10	BolC03	BolC03g003620.2J	BolBAHD20	BnaA02	BnaA02T0027000ZS	BnaBAHD011	0.146053	0.518049	0.281929
11	BolC02	BolC02g007460.2J	BolBAHD11	BnaA02	BnaA02T0064000ZS	BnaBAHD013	0.029432	0.133261	0.22086
12	BolC02	BolC02g042440.2J	BolBAHD14	BnaA02	BnaA02T0280400ZS	BnaBAHD015	0.0146632	0.0493599	0.297067
13	BolC04	BolC04g023920.2J	BolBAHD33	BnaA02	BnaA02T0280400ZS	BnaBAHD015	0.081174	0.434807	0.18669
14	BolC06	BolC06g018070.2J	BolBAHD51	BnaA02	BnaA02T0354900ZS	BnaBAHD016	0.337059	1.51715	0.222165
15	BolC07	BolC07g036740.2J	BolBAHD64	BnaA02	BnaA02T0354900ZS	BnaBAHD016	0.390002	0.92908	0.419773
16	BolC02	BolC02g054880.2J	BolBAHD17	BnaA02	BnaA02T0356600ZS	BnaBAHD017	0.0074199	0.0348191	0.213098
17	BolC09	BolC09g004080.2J	BolBAHD76	BnaA02	BnaA02T0356600ZS	BnaBAHD017	0.268439	0.96299	0.278756
18	BolC07	BolC07g042160.2J	BolBAHD65	BnaA02	BnaA02T0388000ZS	BnaBAHD018	0.0492931	0.264527	0.186344
19	BolC02	BolC02g000850.2J	BolBAHD08	BnaA03	BnaA03T0008500ZS	BnaBAHD019	0.136466	0.369588	0.369239
20	BolC03	BolC03g001130.2J	BolBAHD19	BnaA03	BnaA03T0008500ZS	BnaBAHD019	0.0120995	0.0704451	0.171757
21	BolC09	BolC09g068780.2J	BolBAHD83	BnaA03	BnaA03T0008500ZS	BnaBAHD019	0.151392	0.329455	0.459521
22	BolC02	BolC02g003160.2J	BolBAHD09	BnaA03	BnaA03T0029600ZS	BnaBAHD020	0.152333	0.429273	0.354864
23	BolC03	BolC03g003620.2J	BolBAHD20	BnaA03	BnaA03T0029600ZS	BnaBAHD020	0.0537046	0.183134	0.293253
24	BolC03	BolC03g009050.2J	BolBAHD22	BnaA03	BnaA03T0074400ZS	BnaBAHD021	0.0418806	0.161093	0.259978
25	BolC05	BolC05g063610.2J	BolBAHD49	BnaA03	BnaA03T0074400ZS	BnaBAHD021	0.322215	2.14772	0.150027
26	BolC03	BolC03g013600.2J	BolBAHD23	BnaA03	BnaA03T0109400ZS	BnaBAHD022	0.0616076	0.25331	0.24321
27	BolC01	BolC01g026220.2J	BolBAHD04	BnaA03	BnaA03T0426600ZS	BnaBAHD024	0.511868	3.1492	0.162539
28	BolC07	BolC07g045360.2J	BolBAHD66	BnaA03	BnaA03T0426600ZS	BnaBAHD024	0.0535498	0.203184	0.263553
29	BolC07	BolC07g054740.2J	BolBAHD67	BnaA03	BnaA03T0512200ZS	BnaBAHD025	0.0125455	0.094665	0.132526
30	BolC07	BolC07g056250.2J	BolBAHD70	BnaA03	BnaA03T0529500ZS	BnaBAHD026	0.00856472	0.0384494	0.222753
31	BolC02	BolC02g054690.2J	BolBAHD16	BnaA04	BnaA04T0105000ZS	BnaBAHD031	0.438642	1.48284	0.295811
32	BolC04	BolC04g044410.2J	BolBAHD35	BnaA04	BnaA04T0105000ZS	BnaBAHD031	0.0259383	0.0773326	0.335411
33	BolC04	BolC04g047940.2J	BolBAHD38	BnaA04	BnaA04T0105000ZS	BnaBAHD031	0.113686	0.400119	0.28413
34	BolC06	BolC06g018070.2J	BolBAHD51	BnaA04	BnaA04T0105000ZS	BnaBAHD031	0.438219	1.8064	0.242592
35	BolC07	BolC07g036740.2J	BolBAHD64	BnaA04	BnaA04T0105000ZS	BnaBAHD031	0.434991	1.37862	0.315527
36	BolC09	BolC09g004080.2J	BolBAHD76	BnaA04	BnaA04T0105000ZS	BnaBAHD031	0.482135	1.56305	0.308458
37	BolC04	BolC04g044540.2J	BolBAHD36	BnaA04	BnaA04T0106000ZS	BnaBAHD032	0.0522825	0.13612	0.384091
38	BolC04	BolC04g048100.2J	BolBAHD40	BnaA04	BnaA04T0106000ZS	BnaBAHD032	0.497629	1.75405	0.283702
39	BolC04	BolC04g046590.2J	BolBAHD37	BnaA04	BnaA04T0122700ZS	BnaBAHD033	0.0144936	0.110182	0.131542
40	BolC06	BolC06g019100.2J	BolBAHD52	BnaA04	BnaA04T0122700ZS	BnaBAHD033	0.0190486	0.238172	0.0799785
41	BolC04	BolC04g044410.2J	BolBAHD35	BnaA04	BnaA04T0132900ZS	BnaBAHD034	0.107316	0.341477	0.314271
42	BolC04	BolC04g047940.2J	BolBAHD38	BnaA04	BnaA04T0132900ZS	BnaBAHD034	0.0222903	0.0666938	0.334218
43	BolC06	BolC06g018070.2J	BolBAHD51	BnaA04	BnaA04T0132900ZS	BnaBAHD034	0.447673	2.18238	0.205131
44	BolC04	BolC04g050380.2J	BolBAHD41	BnaA04	BnaA04T0150900ZS	BnaBAHD037	0.0111263	0.0364713	0.30507
45	BolC03	BolC03g024150.2J	BolBAHD24	BnaA04	BnaA04T0252800ZS	BnaBAHD040	0.0766691	0.289058	0.265238
46	BolC04	BolC04g007850.2J	BolBAHD32	BnaA04	BnaA04T0252800ZS	BnaBAHD040	0.0622067	0.284524	0.218635
47	BolC04	BolC04g064040.2J	BolBAHD43	BnaA04	BnaA04T0252800ZS	BnaBAHD040	0.0194339	0.0918005	0.211697
48	BolC03	BolC03g024150.2J	BolBAHD24	BnaA05	BnaA05T0061600ZS	BnaBAHD041	0.0515071	0.29849	0.172559
49	BolC04	BolC04g007850.2J	BolBAHD32	BnaA05	BnaA05T0061600ZS	BnaBAHD041	0.0173839	0.130937	0.132765
50	BolC04	BolC04g064040.2J	BolBAHD43	BnaA05	BnaA05T0061600ZS	BnaBAHD041	0.0705625	0.355824	0.198308
51	BolC05	BolC05g063610.2J	BolBAHD49	BnaA05	BnaA05T0485200ZS	BnaBAHD043	0.0755681	0.263548	0.286733
52	BolC05	BolC05g063610.2J	BolBAHD49	BnaA05	BnaA05T0486100ZS	BnaBAHD044	0.0755681	0.276288	0.273512
53	BolC03	BolC03g057320.2J	BolBAHD28	BnaA06	BnaA06T0165100ZS	BnaBAHD045	0.153714	0.961831	0.159813
54	BolC08	BolC08g032820.2J	BolBAHD73	BnaA06	BnaA06T0165100ZS	BnaBAHD045	0.0081571	0.0397554	0.205182
55	BolC09	BolC09g006960.2J	BolBAHD77	BnaA06	BnaA06T0268100ZS	BnaBAHD046	0.308818	1.10517	0.27943
56	BolC03	BolC03g057320.2J	BolBAHD28	BnaA06	BnaA06T0286800ZS	BnaBAHD047	0.00937756	0.0530755	0.176684
57	BolC08	BolC08g032820.2J	BolBAHD73	BnaA06	BnaA06T0286800ZS	BnaBAHD047	0.15903	0.953683	0.166753
58	BolC03	BolC03g053980.2J	BolBAHD27	BnaA06	BnaA06T0310100ZS	BnaBAHD048	0.00345159	0.0620108	0.0556611
59	BolC07	BolC07g042160.2J	BolBAHD65	BnaA06	BnaA06T0324500ZS	BnaBAHD049	0.00469559	0.0918678	0.0511124
60	BolC07	BolC07g000400.2J	BolBAHD59	BnaA07	BnaA07T0002100ZS	BnaBAHD051	0.0457174	0.212654	0.214985
61	BolC07	BolC07g013530.2J	BolBAHD61	BnaA07	BnaA07T0073700ZS	BnaBAHD052	0.0931724	0.191237	0.48721
62	BolC07	BolC07g023620.2J	BolBAHD62	BnaA07	BnaA07T0142600ZS	BnaBAHD053	0.0509604	0.197417	0.258135
63	BolC08	BolC08g034370.2J	BolBAHD74	BnaA07	BnaA07T0142600ZS	BnaBAHD053	0.443329	1.83191	0.242003
64	BolC09	BolC09g010360.2J	BolBAHD78	BnaA07	BnaA07T0142600ZS	BnaBAHD053	0.255157	1.24797	0.204458
65	BolC06	BolC06g018070.2J	BolBAHD51	BnaA07	BnaA07T0169400ZS	BnaBAHD055	0.0172918	0.109755	0.157549
66	BolC07	BolC07g036740.2J	BolBAHD64	BnaA07	BnaA07T0169400ZS	BnaBAHD055	0.386653	1.71219	0.225824
67	BolC04	BolC04g046590.2J	BolBAHD37	BnaA07	BnaA07T0176000ZS	BnaBAHD056	0.0260113	0.233499	0.111398
68	BolC06	BolC06g019100.2J	BolBAHD52	BnaA07	BnaA07T0176000ZS	BnaBAHD056	0.009986	0.0911538	0.109551
69	BolC06	BolC06g049920.2J	BolBAHD58	BnaA07	BnaA07T0233400ZS	BnaBAHD057	0.0463025	0.236067	0.196141
70	BolC06	BolC06g049920.2J	BolBAHD58	BnaA07	BnaA07T0379300ZS	BnaBAHD059	0.0106591	0.0938724	0.113549
71	BolC08	BolC08g013210.2J	BolBAHD72	BnaA08	BnaA08T0085400ZS	BnaBAHD060	0.00389675	0.0424719	0.0917488
72	BolC03	BolC03g072390.2J	BolBAHD30	BnaA08	BnaA08T0197800ZS	BnaBAHD061	0.0285506	0.099558	0.286774
73	BolC08	BolC08g000800.2J	BolBAHD71	BnaA08	BnaA08T0317300ZS	BnaBAHD063	0.0267353	0.157981	0.169231
74	BolC02	BolC02g054690.2J	BolBAHD16	BnaA09	BnaA09T0045000ZS	BnaBAHD064	0.405281	1.29713	0.312445
75	BolC06	BolC06g018070.2J	BolBAHD51	BnaA09	BnaA09T0045000ZS	BnaBAHD064	0.398746	1.97514	0.201882
76	BolC07	BolC07g036740.2J	BolBAHD64	BnaA09	BnaA09T0045000ZS	BnaBAHD064	0.428016	1.51433	0.282645
77	BolC09	BolC09g004060.2J	BolBAHD75	BnaA09	BnaA09T0045000ZS	BnaBAHD064	0.0240279	0.0776426	0.309468
78	BolC02	BolC02g054880.2J	BolBAHD17	BnaA09	BnaA09T0045100ZS	BnaBAHD065	0.262583	0.953639	0.275349
79	BolC09	BolC09g004080.2J	BolBAHD76	BnaA09	BnaA09T0045100ZS	BnaBAHD065	0.0372413	0.113947	0.326829
80	BolC09	BolC09g006960.2J	BolBAHD77	BnaA09	BnaA09T0069800ZS	BnaBAHD066	0.0218994	0.0792193	0.27644
81	BolC07	BolC07g023620.2J	BolBAHD62	BnaA09	BnaA09T0095900ZS	BnaBAHD068	0.265152	1.18157	0.224407
82	BolC08	BolC08g034370.2J	BolBAHD74	BnaA09	BnaA09T0095900ZS	BnaBAHD068	0.445575	2.23607	0.199267
83	BolC09	BolC09g010360.2J	BolBAHD78	BnaA09	BnaA09T0095900ZS	BnaBAHD068	0.0338486	0.120222	0.281551
84	BolC03	BolC03g053980.2J	BolBAHD27	BnaA09	BnaA09T0119800ZS	BnaBAHD069	0.104068	0.405079	0.256908
85	BolC09	BolC09g013550.2J	BolBAHD79	BnaA09	BnaA09T0119800ZS	BnaBAHD069	0.0191672	0.0630249	0.304121
86	BolC09	BolC09g029210.2J	BolBAHD80	BnaA09	BnaA09T0229300ZS	BnaBAHD070	0.0162959	0.0853145	0.191009
87	BolC05	BolC05g029600.2J	BolBAHD48	BnaA09	BnaA09T0398500ZS	BnaBAHD071	0.0212028	0.11634	0.182249
88	BolC05	BolC05g026510.2J	BolBAHD47	BnaA09	BnaA09T0421400ZS	BnaBAHD072	0.0203033	0.14439	0.140614
89	BolC05	BolC05g024590.2J	BolBAHD46	BnaA09	BnaA09T0432100ZS	BnaBAHD074	0.0347677	0.131864	0.263663
90	BolC07	BolC07g023620.2J	BolBAHD62	BnaA09	BnaA09T0469700ZS	BnaBAHD075	0.404712	1.53782	0.263172
91	BolC08	BolC08g034370.2J	BolBAHD74	BnaA09	BnaA09T0469700ZS	BnaBAHD075	0.100605	0.230269	0.436901
92	BolC09	BolC09g010360.2J	BolBAHD78	BnaA09	BnaA09T0469700ZS	BnaBAHD075	0.398587	1.79897	0.221564
93	BolC05	BolC05g001870.2J	BolBAHD45	BnaA10	BnaA10T0018200ZS	BnaBAHD077	0.0161706	0.159925	0.101113
94	BolC09	BolC09g042030.2J	BolBAHD81	BnaA10	BnaA10T0109300ZS	BnaBAHD078	0.0295159	0.0953402	0.309585
95	BolC09	BolC09g064250.2J	BolBAHD82	BnaA10	BnaA10T0259200ZS	BnaBAHD079	0.0188749	0.0947631	0.199179
96	BolC02	BolC02g000850.2J	BolBAHD08	BnaA10	BnaA10T0293900ZS	BnaBAHD080	0.123225	0.276357	0.445889
97	BolC03	BolC03g001130.2J	BolBAHD19	BnaA10	BnaA10T0293900ZS	BnaBAHD080	0.162241	0.287799	0.563728
98	BolC09	BolC09g068780.2J	BolBAHD83	BnaA10	BnaA10T0293900ZS	BnaBAHD080	0.0303855	0.0920284	0.330175
99	BolC02	BolC02g000450.2J	BolBAHD07	BnaA10	BnaA10T0300500ZS	BnaBAHD081	0.0562143	0.35268	0.159391
100	BolC01	BolC01g006600.2J	BolBAHD01	BnaC01	BnaC01T0062400ZS	BnaBAHD082	0.00663931	0.00631583	1.05122
101	BolC01	BolC01g018890.2J	BolBAHD02	BnaC01	BnaC01T0179700ZS	BnaBAHD083	0.00228115	0.0037843	0.602794
102	BolC01	BolC01g025590.2J	BolBAHD03	BnaC01	BnaC01T0242500ZS	BnaBAHD084	0.00212108	0.0064223	0.330268
103	BolC01	BolC01g026220.2J	BolBAHD04	BnaC01	BnaC01T0249400ZS	BnaBAHD085	0.00611313	0.0031966	1.91239
104	BolC07	BolC07g045360.2J	BolBAHD66	BnaC01	BnaC01T0249400ZS	BnaBAHD085	0.598558	2.01984	0.296339
105	BolC02	BolC02g000450.2J	BolBAHD07	BnaC02	BnaC02T0003300ZS	BnaBAHD087	0.00187003	0.014757	0.126722
106	BolC02	BolC02g000850.2J	BolBAHD08	BnaC02	BnaC02T0007200ZS	BnaBAHD088	0.00605636	0.0204303	0.29644
107	BolC03	BolC03g001130.2J	BolBAHD19	BnaC02	BnaC02T0007200ZS	BnaBAHD088	0.134683	0.34744	0.387643
108	BolC09	BolC09g068780.2J	BolBAHD83	BnaC02	BnaC02T0007200ZS	BnaBAHD088	0.111622	0.270693	0.412356
109	BolC02	BolC02g003160.2J	BolBAHD09	BnaC02	BnaC02T0029700ZS	BnaBAHD089	0.010438	0.0310825	0.335816
110	BolC03	BolC03g003620.2J	BolBAHD20	BnaC02	BnaC02T0029700ZS	BnaBAHD089	0.131724	0.507523	0.259544
111	BolC02	BolC02g007460.2J	BolBAHD11	BnaC02	BnaC02T0074000ZS	BnaBAHD091	0.0126053	0.0695968	0.18112
112	BolC02	BolC02g027290.2J	BolBAHD13	BnaC02	BnaC02T0249100ZS	BnaBAHD092	0.0169417	0.0651925	0.259871
113	BolC06	BolC06g034320.2J	BolBAHD55	BnaC02	BnaC02T0249100ZS	BnaBAHD092	0.157607	0.482713	0.326502
114	BolC06	BolC06g041910.2J	BolBAHD56	BnaC02	BnaC02T0249100ZS	BnaBAHD092	0.147405	0.376698	0.391307
115	BolC02	BolC02g042440.2J	BolBAHD14	BnaC02	BnaC02T0377600ZS	BnaBAHD093	0.0117076	0.0259205	0.451672
116	BolC02	BolC02g054880.2J	BolBAHD17	BnaC02	BnaC02T0479800ZS	BnaBAHD095	0	0	NaN
117	BolC09	BolC09g004080.2J	BolBAHD76	BnaC02	BnaC02T0479800ZS	BnaBAHD095	0.263809	0.945274	0.279082
118	BolC07	BolC07g042160.2J	BolBAHD65	BnaC02	BnaC02T0519300ZS	BnaBAHD096	0.050789	0.271248	0.187242
119	BolC02	BolC02g000850.2J	BolBAHD08	BnaC03	BnaC03T0012200ZS	BnaBAHD097	0.130327	0.328695	0.396499
120	BolC03	BolC03g001130.2J	BolBAHD19	BnaC03	BnaC03T0012200ZS	BnaBAHD097	0	0	NaN
121	BolC09	BolC09g068780.2J	BolBAHD83	BnaC03	BnaC03T0012200ZS	BnaBAHD097	0.147947	0.291023	0.508371
122	BolC02	BolC02g003160.2J	BolBAHD09	BnaC03	BnaC03T0036200ZS	BnaBAHD098	0.149496	0.489951	0.305125
123	BolC03	BolC03g003620.2J	BolBAHD20	BnaC03	BnaC03T0036200ZS	BnaBAHD098	0.00377359	0.0031881	1.18365
124	BolC03	BolC03g009050.2J	BolBAHD22	BnaC03	BnaC03T0084800ZS	BnaBAHD100	0.002838	0.00852484	0.33291
125	BolC05	BolC05g063610.2J	BolBAHD49	BnaC03	BnaC03T0084800ZS	BnaBAHD100	0.280291	1.3613	0.2059
126	BolC03	BolC03g013600.2J	BolBAHD23	BnaC03	BnaC03T0126300ZS	BnaBAHD101	0.0807604	0.155568	0.519132
127	BolC04	BolC04g007850.2J	BolBAHD32	BnaC03	BnaC03T0228900ZS	BnaBAHD102	0.0523278	0.299273	0.17485
128	BolC04	BolC04g064040.2J	BolBAHD43	BnaC03	BnaC03T0228900ZS	BnaBAHD102	0.0744733	0.304753	0.244373
129	BolC03	BolC03g053980.2J	BolBAHD27	BnaC03	BnaC03T0512800ZS	BnaBAHD103	0	0	NaN
130	BolC03	BolC03g057320.2J	BolBAHD28	BnaC03	BnaC03T0541300ZS	BnaBAHD104	0.00207397	0.00643091	0.322501
131	BolC08	BolC08g032820.2J	BolBAHD73	BnaC03	BnaC03T0541300ZS	BnaBAHD104	0.155642	0.926687	0.167955
132	BolC03	BolC03g072390.2J	BolBAHD30	BnaC03	BnaC03T0672900ZS	BnaBAHD106	0.00599055	0.018105	0.330878
133	BolC03	BolC03g024150.2J	BolBAHD24	BnaC04	BnaC04T0067900ZS	BnaBAHD109	0.0552294	0.312828	0.176549
134	BolC04	BolC04g007850.2J	BolBAHD32	BnaC04	BnaC04T0067900ZS	BnaBAHD109	0	0	NaN
135	BolC04	BolC04g064040.2J	BolBAHD43	BnaC04	BnaC04T0067900ZS	BnaBAHD109	0.0691109	0.309342	0.223413
136	BolC04	BolC04g023920.2J	BolBAHD33	BnaC04	BnaC04T0215100ZS	BnaBAHD110	0.00484733	0.00967235	0.501153
137	BolC07	BolC07g013530.2J	BolBAHD61	BnaC04	BnaC04T0357800ZS	BnaBAHD111	0.216851	0.848494	0.255571
138	BolC04	BolC04g043770.2J	BolBAHD34	BnaC04	BnaC04T0382700ZS	BnaBAHD112	0.016184	0.0297396	0.544192
139	BolC04	BolC04g044410.2J	BolBAHD35	BnaC04	BnaC04T0388000ZS	BnaBAHD113	0.00987328	0.00489638	2.01645
140	BolC04	BolC04g047940.2J	BolBAHD38	BnaC04	BnaC04T0388000ZS	BnaBAHD113	0.113569	0.367482	0.309046
141	BolC06	BolC06g018070.2J	BolBAHD51	BnaC04	BnaC04T0388000ZS	BnaBAHD113	0.436723	1.75195	0.249278
142	BolC07	BolC07g036740.2J	BolBAHD64	BnaC04	BnaC04T0388000ZS	BnaBAHD113	0.440045	1.51483	0.290492
143	BolC09	BolC09g004080.2J	BolBAHD76	BnaC04	BnaC04T0388000ZS	BnaBAHD113	0.486419	1.61314	0.301535
144	BolC04	BolC04g044540.2J	BolBAHD36	BnaC04	BnaC04T0389100ZS	BnaBAHD114	0.0399127	0.0789933	0.505266
145	BolC04	BolC04g048100.2J	BolBAHD40	BnaC04	BnaC04T0389100ZS	BnaBAHD114	0.493951	1.9894	0.248291
146	BolC04	BolC04g046590.2J	BolBAHD37	BnaC04	BnaC04T0410700ZS	BnaBAHD115	0.00570707	0.00311527	1.83197
147	BolC06	BolC06g019100.2J	BolBAHD52	BnaC04	BnaC04T0410700ZS	BnaBAHD115	0.0241733	0.241534	0.100082
148	BolC04	BolC04g044410.2J	BolBAHD35	BnaC04	BnaC04T0421700ZS	BnaBAHD116	0.111588	0.377032	0.295964
149	BolC04	BolC04g047940.2J	BolBAHD38	BnaC04	BnaC04T0421700ZS	BnaBAHD116	0.00478051	0.0117621	0.406435
150	BolC06	BolC06g018070.2J	BolBAHD51	BnaC04	BnaC04T0421700ZS	BnaBAHD116	0.450307	2.31897	0.194184
151	BolC04	BolC04g050380.2J	BolBAHD41	BnaC04	BnaC04T0443500ZS	BnaBAHD118	0.0111413	0.0363107	0.306833
152	BolC04	BolC04g007850.2J	BolBAHD32	BnaC04	BnaC04T0570800ZS	BnaBAHD120	0.0691109	0.309342	0.223413
153	BolC04	BolC04g064040.2J	BolBAHD43	BnaC04	BnaC04T0570800ZS	BnaBAHD120	0	0	NaN
154	BolC05	BolC05g001870.2J	BolBAHD45	BnaC05	BnaC05T0020200ZS	BnaBAHD121	0	0	NaN
155	BolC05	BolC05g024590.2J	BolBAHD46	BnaC05	BnaC05T0233000ZS	BnaBAHD122	0.000995025	0	#NAME?
156	BolC05	BolC05g026510.2J	BolBAHD47	BnaC05	BnaC05T0248800ZS	BnaBAHD124	0.00194932	0	#NAME?
157	BolC05	BolC05g029600.2J	BolBAHD48	BnaC05	BnaC05T0275100ZS	BnaBAHD125	0	0	NaN
158	BolC06	BolC06g018070.2J	BolBAHD51	BnaC06	BnaC06T0160300ZS	BnaBAHD126	0	0	NaN
159	BolC07	BolC07g036740.2J	BolBAHD64	BnaC06	BnaC06T0160300ZS	BnaBAHD126	0.379965	2.0738	0.183222
160	BolC04	BolC04g046590.2J	BolBAHD37	BnaC06	BnaC06T0169900ZS	BnaBAHD127	0.0241733	0.241534	0.100082
161	BolC06	BolC06g019100.2J	BolBAHD52	BnaC06	BnaC06T0169900ZS	BnaBAHD127	0	0	NaN
162	BolC06	BolC06g021480.2J	BolBAHD53	BnaC06	BnaC06T0189200ZS	BnaBAHD128	0.0600629	0.07806	0.769445
163	BolC06	BolC06g049920.2J	BolBAHD58	BnaC06	BnaC06T0253200ZS	BnaBAHD129	0.0858295	0.33819	0.253791
164	BolC02	BolC02g027290.2J	BolBAHD13	BnaC06	BnaC06T0370800ZS	BnaBAHD132	0.146518	0.434868	0.336925
165	BolC06	BolC06g034320.2J	BolBAHD55	BnaC06	BnaC06T0370800ZS	BnaBAHD132	0.182929	0.454602	0.402394
166	BolC06	BolC06g041910.2J	BolBAHD56	BnaC06	BnaC06T0370800ZS	BnaBAHD132	0.00777524	0.0382342	0.203358
167	BolC06	BolC06g049920.2J	BolBAHD58	BnaC06	BnaC06T0446000ZS	BnaBAHD134	0	0.00611313	0
168	BolC07	BolC07g000400.2J	BolBAHD59	BnaC07	BnaC07T0007400ZS	BnaBAHD135	0.0010225	0.00626963	0.163087
169	BolC07	BolC07g011950.2J	BolBAHD60	BnaC07	BnaC07T0100900ZS	BnaBAHD136	0	0	NaN
170	BolC07	BolC07g023620.2J	BolBAHD62	BnaC07	BnaC07T0207100ZS	BnaBAHD138	0.00199767	0	#NAME?
171	BolC08	BolC08g034370.2J	BolBAHD74	BnaC07	BnaC07T0207100ZS	BnaBAHD138	0.44368	1.66953	0.265751
172	BolC09	BolC09g010360.2J	BolBAHD78	BnaC07	BnaC07T0207100ZS	BnaBAHD138	0.255673	1.10226	0.231954
173	BolC02	BolC02g054690.2J	BolBAHD16	BnaC07	BnaC07T0321100ZS	BnaBAHD140	0.392184	1.13235	0.346345
174	BolC07	BolC07g036740.2J	BolBAHD64	BnaC07	BnaC07T0321100ZS	BnaBAHD140	0.0127205	0.0649891	0.195732
175	BolC09	BolC09g004080.2J	BolBAHD76	BnaC07	BnaC07T0321100ZS	BnaBAHD140	0.413581	1.57411	0.26274
176	BolC07	BolC07g042160.2J	BolBAHD65	BnaC07	BnaC07T0369400ZS	BnaBAHD141	0.00564001	0.015585	0.361887
177	BolC07	BolC07g054740.2J	BolBAHD67	BnaC07	BnaC07T0490800ZS	BnaBAHD142	0.029196	0.169293	0.172458
178	BolC07	BolC07g056250.2J	BolBAHD70	BnaC07	BnaC07T0507200ZS	BnaBAHD146	0.00379928	0.0188986	0.201035
179	BolC08	BolC08g000800.2J	BolBAHD71	BnaC08	BnaC08T0007500ZS	BnaBAHD147	0	0	NaN
180	BolC08	BolC08g013210.2J	BolBAHD72	BnaC08	BnaC08T0121900ZS	BnaBAHD148	0.00683487	0.022546	0.303153
181	BolC03	BolC03g057320.2J	BolBAHD28	BnaC08	BnaC08T0291200ZS	BnaBAHD149	0.154689	0.949102	0.162985
182	BolC08	BolC08g032820.2J	BolBAHD73	BnaC08	BnaC08T0291200ZS	BnaBAHD149	0.00814188	0.0164075	0.496228
183	BolC02	BolC02g054880.2J	BolBAHD17	BnaC09	BnaC09T0030700ZS	BnaBAHD151	0.24487	0.954422	0.256563
184	BolC06	BolC06g018070.2J	BolBAHD51	BnaC09	BnaC09T0030700ZS	BnaBAHD151	0.33479	1.35448	0.247173
185	BolC09	BolC09g006960.2J	BolBAHD77	BnaC09	BnaC09T0059800ZS	BnaBAHD152	0	0.00335947	0
186	BolC07	BolC07g023620.2J	BolBAHD62	BnaC09	BnaC09T0094700ZS	BnaBAHD153	0.26092	1.05202	0.248017
187	BolC08	BolC08g034370.2J	BolBAHD74	BnaC09	BnaC09T0094700ZS	BnaBAHD153	0.451342	2.55311	0.176781
188	BolC09	BolC09g010360.2J	BolBAHD78	BnaC09	BnaC09T0094700ZS	BnaBAHD153	0.0116159	0.0227845	0.509818
189	BolC03	BolC03g053980.2J	BolBAHD27	BnaC09	BnaC09T0125100ZS	BnaBAHD154	0.111367	0.451463	0.24668
190	BolC09	BolC09g013550.2J	BolBAHD79	BnaC09	BnaC09T0125100ZS	BnaBAHD154	0.00486896	0.00310479	1.56821
191	BolC09	BolC09g029210.2J	BolBAHD80	BnaC09	BnaC09T0269000ZS	BnaBAHD155	0.00191357	0.00630587	0.303459
192	BolC09	BolC09g042030.2J	BolBAHD81	BnaC09	BnaC09T0371900ZS	BnaBAHD156	0.00483639	0.00320342	1.50976
193	BolC09	BolC09g064250.2J	BolBAHD82	BnaC09	BnaC09T0573400ZS	BnaBAHD157	0	0.018146	0
194	BolC02	BolC02g000850.2J	BolBAHD08	BnaC09	BnaC09T0614200ZS	BnaBAHD158	0.10829	0.273098	0.396525
195	BolC03	BolC03g001130.2J	BolBAHD19	BnaC09	BnaC09T0614200ZS	BnaBAHD158	0.150048	0.294551	0.509412
196	BolC09	BolC09g068780.2J	BolBAHD83	BnaC09	BnaC09T0614200ZS	BnaBAHD158	0.0215887	0.0477339	0.452271

## Sheet: Table S6
Table S6. Ka, Ks, and Ka/Ks analysis of BAHD-duplicated genes between B. rape and B. napus
No.	Duplicate 1			Duplicate 2			Ka	Ks	Ka/Ks
	Chr.	Gene ID	Gene name	Chr.	Gene ID	Gene name
1	BraA01	BraA01g005690.4C.1	BraBAHD01	BnaA01	BnaA01T0053100ZS	BnaBAHD002	0.0204362	0.0949501	0.215231
2	BraA01	BraA01g015390.4C.1	BraBAHD02	BnaA01	BnaA01T0141100ZS	BnaBAHD003	0.00558506	0.00766046	0.729076
3	BraA01	BraA01g020950.4C.1	BraBAHD03	BnaA01	BnaA01T0191700ZS	BnaBAHD004	0.00103663	0.00947381	0.10942
4	BraA01	BraA01g021570.4C.1	BraBAHD04	BnaA01	BnaA01T0197600ZS	BnaBAHD005	0.0116047	0.0407266	0.284941
5	BraA03	BraA03g047150.4C.1	BraBAHD24	BnaA01	BnaA01T0197600ZS	BnaBAHD005	0.557886	NaN	NaN
6	BraA08	BraA08g011960.4C.1	BraBAHD68	BnaA01	BnaA01T0197600ZS	BnaBAHD005	0.552854	2.63594	0.209737
7	BraA07	BraA07g017550.4C.1	BraBAHD56	BnaA01	BnaA01T0213900ZS	BnaBAHD007	0.386007	1.66397	0.231979
8	BraA02	BraA02g000320.4C.1	BraBAHD06	BnaA02	BnaA02T0005700ZS	BnaBAHD008	0	0.00578874	0
9	BraA10	BraA10g033950.4C.1	BraBAHD91	BnaA02	BnaA02T0005700ZS	BnaBAHD008	0.0538786	0.338351	0.159239
10	BraA02	BraA02g000670.4C.1	BraBAHD07	BnaA02	BnaA02T0009600ZS	BnaBAHD009	0	0.00399734	0
11	BraA03	BraA03g001130.4C.1	BraBAHD17	BnaA02	BnaA02T0009600ZS	BnaBAHD009	0.146263	0.351173	0.4165
12	BraA10	BraA10g033220.4C.1	BraBAHD90	BnaA02	BnaA02T0009600ZS	BnaBAHD009	0.12861	0.248141	0.518296
13	BraA02	BraA02g002520.4C.1	BraBAHD09	BnaA02	BnaA02T0027000ZS	BnaBAHD011	0.000946372	0	#NAME?
14	BraA03	BraA03g003330.4C.1	BraBAHD18	BnaA02	BnaA02T0027000ZS	BnaBAHD011	0.140061	0.46518	0.301089
15	BraA02	BraA02g006540.4C.1	BraBAHD11	BnaA02	BnaA02T0064000ZS	BnaBAHD013	0.0236973	0.0799336	0.296462
16	BraA02	BraA02g017160.4C.1	BraBAHD12	BnaA02	BnaA02T0156800ZS	BnaBAHD014	0.00386661	0	#NAME?
17	BraA07	BraA07g032850.4C.1	BraBAHD62	BnaA02	BnaA02T0156800ZS	BnaBAHD014	0.0513976	0.246936	0.208141
18	BraA02	BraA02g031560.4C.1	BraBAHD13	BnaA02	BnaA02T0280400ZS	BnaBAHD015	0	0	NaN
19	BraA07	BraA07g020750.4C.1	BraBAHD58	BnaA02	BnaA02T0354900ZS	BnaBAHD016	0.341549	1.32332	0.2581
20	BraA09	BraA09g004160.4C.1	BraBAHD74	BnaA02	BnaA02T0354900ZS	BnaBAHD016	0.29829	0.919893	0.324266
21	BraA02	BraA02g040830.4C.1	BraBAHD15	BnaA02	BnaA02T0356600ZS	BnaBAHD017	0.00205304	0.00328049	0.625833
22	BraA02	BraA02g044370.4C.1	BraBAHD16	BnaA02	BnaA02T0388000ZS	BnaBAHD018	0.00272852	0.00603929	0.451794
23	BraA06	BraA06g033660.4C.1	BraBAHD48	BnaA02	BnaA02T0388000ZS	BnaBAHD018	0.0475195	0.288151	0.164912
24	BraA02	BraA02g000670.4C.1	BraBAHD07	BnaA03	BnaA03T0008500ZS	BnaBAHD019	0.146263	0.344741	0.424271
25	BraA03	BraA03g001130.4C.1	BraBAHD17	BnaA03	BnaA03T0008500ZS	BnaBAHD019	0	0	NaN
26	BraA10	BraA10g033220.4C.1	BraBAHD90	BnaA03	BnaA03T0008500ZS	BnaBAHD019	0.156811	0.331477	0.473066
27	BraA02	BraA02g002520.4C.1	BraBAHD09	BnaA03	BnaA03T0029600ZS	BnaBAHD020	0.148375	0.449786	0.32988
28	BraA03	BraA03g003330.4C.1	BraBAHD18	BnaA03	BnaA03T0029600ZS	BnaBAHD020	0.00617182	0.01021	0.604486
29	BraA03	BraA03g008420.4C.1	BraBAHD19	BnaA03	BnaA03T0074400ZS	BnaBAHD021	0.0135273	0.0558825	0.242067
30	BraA05	BraA05g043650.4C.1	BraBAHD42	BnaA03	BnaA03T0074400ZS	BnaBAHD021	0.287669	1.65241	0.17409
31	BraA03	BraA03g012520.4C.1	BraBAHD20	BnaA03	BnaA03T0109400ZS	BnaBAHD022	0.00594455	0.00624353	0.952113
32	BraA01	BraA01g021570.4C.1	BraBAHD04	BnaA03	BnaA03T0426600ZS	BnaBAHD024	0.140167	0.418179	0.335184
33	BraA03	BraA03g047150.4C.1	BraBAHD24	BnaA03	BnaA03T0426600ZS	BnaBAHD024	0.00701668	0.0230001	0.305072
34	BraA08	BraA08g011960.4C.1	BraBAHD68	BnaA03	BnaA03T0426600ZS	BnaBAHD024	0.220378	0.757064	0.291096
35	BraA03	BraA03g056660.4C.1	BraBAHD25	BnaA03	BnaA03T0512200ZS	BnaBAHD025	0.00287701	0.0123619	0.232733
36	BraA08	BraA08g019270.4C.1	BraBAHD69	BnaA03	BnaA03T0512200ZS	BnaBAHD025	0.230375	0.778537	0.295907
37	BraA03	BraA03g058620.4C.1	BraBAHD28	BnaA03	BnaA03T0529500ZS	BnaBAHD026	0.000943842	0	#NAME?
38	BraA04	BraA04g008700.4C.1	BraBAHD29	BnaA04	BnaA04T0073500ZS	BnaBAHD027	0.0101585	0.0320428	0.317027
39	BraA04	BraA04g012410.4C.1	BraBAHD30	BnaA04	BnaA04T0100000ZS	BnaBAHD029	0.00248057	0.00162778	1.5239
40	BraA04	BraA04g012730.4C.1	BraBAHD31	BnaA04	BnaA04T0103000ZS	BnaBAHD030	0.000974738	0	#NAME?
41	BraA02	BraA02g040620.4C.1	BraBAHD14	BnaA04	BnaA04T0105000ZS	BnaBAHD031	0.447678	1.50188	0.298078
42	BraA06	BraA06g038800.4C.1	BraBAHD49	BnaA04	BnaA04T0105000ZS	BnaBAHD031	0.439345	1.30234	0.33735
43	BraA07	BraA07g020750.4C.1	BraBAHD58	BnaA04	BnaA04T0105000ZS	BnaBAHD031	0.425858	1.66948	0.255084
44	BraA09	BraA09g004150.4C.1	BraBAHD73	BnaA04	BnaA04T0105000ZS	BnaBAHD031	0.349522	1.23976	0.281927
45	BraA04	BraA04g015330.4C.1	BraBAHD32	BnaA04	BnaA04T0122700ZS	BnaBAHD033	0.00191022	0	#NAME?
46	BraA07	BraA07g021400.4C.1	BraBAHD59	BnaA04	BnaA04T0122700ZS	BnaBAHD033	0.0170619	0.234192	0.0728543
47	BraA07	BraA07g020750.4C.1	BraBAHD58	BnaA04	BnaA04T0132900ZS	BnaBAHD034	0.457201	1.88883	0.242055
48	BraA04	BraA04g018790.4C.1	BraBAHD35	BnaA04	BnaA04T0150900ZS	BnaBAHD037	0	0	NaN
49	BraA04	BraA04g020730.4C.1	BraBAHD36	BnaA04	BnaA04T0169100ZS	BnaBAHD038	0	0	NaN
50	BraA04	BraA04g022740.4C.1	BraBAHD37	BnaA04	BnaA04T0185700ZS	BnaBAHD039	0.0166347	0.0466472	0.356608
51	BraA04	BraA04g030290.4C.3	BraBAHD38	BnaA04	BnaA04T0252800ZS	BnaBAHD040	0.0220255	0.0414968	0.530775
52	BraA05	BraA05g006300.4C.1	BraBAHD41	BnaA04	BnaA04T0252800ZS	BnaBAHD040	0.0594126	0.355974	0.166901
53	BraA04	BraA04g030290.4C.3	BraBAHD38	BnaA05	BnaA05T0061600ZS	BnaBAHD041	0.0618127	0.324858	0.190276
54	BraA05	BraA05g006300.4C.1	BraBAHD41	BnaA05	BnaA05T0061600ZS	BnaBAHD041	0.00738922	0.0627231	0.117807
55	BraA05	BraA05g043650.4C.1	BraBAHD42	BnaA05	BnaA05T0485200ZS	BnaBAHD043	0.0113892	0.044503	0.25592
56	BraA06	BraA06g019070.4C.1	BraBAHD44	BnaA06	BnaA06T0165100ZS	BnaBAHD045	0.00101574	0	#NAME?
57	BraA06	BraA06g029360.4C.1	BraBAHD46	BnaA06	BnaA06T0165100ZS	BnaBAHD045	0.153714	0.961831	0.159813
58	BraA06	BraA06g027110.4C.1	BraBAHD45	BnaA06	BnaA06T0268100ZS	BnaBAHD046	0.0831793	0.101538	0.819191
59	BraA06	BraA06g019070.4C.1	BraBAHD44	BnaA06	BnaA06T0286800ZS	BnaBAHD047	0.158345	0.932903	0.169733
60	BraA06	BraA06g029360.4C.1	BraBAHD46	BnaA06	BnaA06T0286800ZS	BnaBAHD047	0.00519528	0.0260683	0.199295
61	BraA06	BraA06g031950.4C.1	BraBAHD47	BnaA06	BnaA06T0310100ZS	BnaBAHD048	0	0.00747204	0
62	BraA02	BraA02g044370.4C.1	BraBAHD16	BnaA06	BnaA06T0324500ZS	BnaBAHD049	0.0495849	0.239225	0.207273
63	BraA06	BraA06g033660.4C.1	BraBAHD48	BnaA06	BnaA06T0324500ZS	BnaBAHD049	0.00377122	0.054628	0.0690346
64	BraA07	BraA07g000260.4C.1	BraBAHD52	BnaA07	BnaA07T0002100ZS	BnaBAHD051	0.0345208	0.0904395	0.381701
65	BraA04	BraA04g008700.4C.1	BraBAHD29	BnaA07	BnaA07T0073700ZS	BnaBAHD052	0.223765	0.837881	0.267061
66	BraA07	BraA07g009660.4C.1	BraBAHD55	BnaA07	BnaA07T0073700ZS	BnaBAHD052	0.00308325	0.00996692	0.309348
67	BraA01	BraA01g023510.4C.1	BraBAHD05	BnaA07	BnaA07T0142600ZS	BnaBAHD053	0.383597	1.50743	0.254471
68	BraA07	BraA07g017550.4C.1	BraBAHD56	BnaA07	BnaA07T0142600ZS	BnaBAHD053	0.00995287	0.0341453	0.291486
69	BraA09	BraA09g009520.4C.1	BraBAHD77	BnaA07	BnaA07T0142600ZS	BnaBAHD053	0.257954	1.26106	0.204554
70	BraA09	BraA09g044520.4C.1	BraBAHD84	BnaA07	BnaA07T0142600ZS	BnaBAHD053	0.395587	1.77523	0.222838
71	BraA04	BraA04g016840.4C.1	BraBAHD33	BnaA07	BnaA07T0169400ZS	BnaBAHD055	0.294086	0.931869	0.315588
72	BraA07	BraA07g020750.4C.1	BraBAHD58	BnaA07	BnaA07T0169400ZS	BnaBAHD055	0.0076452	0.036789	0.207812
73	BraA04	BraA04g015330.4C.1	BraBAHD32	BnaA07	BnaA07T0176000ZS	BnaBAHD056	0.0204077	0.236837	0.0861676
74	BraA07	BraA07g021400.4C.1	BraBAHD59	BnaA07	BnaA07T0176000ZS	BnaBAHD056	0	0	NaN
75	BraA07	BraA07g027680.4C.1	BraBAHD60	BnaA07	BnaA07T0233400ZS	BnaBAHD057	0.00384155	0.0383368	0.100205
76	BraA07	BraA07g043180.4C.1	BraBAHD66	BnaA07	BnaA07T0233400ZS	BnaBAHD057	0.0478528	0.246582	0.194064
77	BraA02	BraA02g017160.4C.1	BraBAHD12	BnaA07	BnaA07T0282500ZS	BnaBAHD058	0.0435231	0.265555	0.163895
78	BraA07	BraA07g032850.4C.1	BraBAHD62	BnaA07	BnaA07T0282500ZS	BnaBAHD058	0.0115276	0.0187803	0.613813
79	BraA07	BraA07g027680.4C.1	BraBAHD60	BnaA07	BnaA07T0379300ZS	BnaBAHD059	0.0519126	0.265265	0.195701
80	BraA07	BraA07g043180.4C.1	BraBAHD66	BnaA07	BnaA07T0379300ZS	BnaBAHD059	0	0	NaN
81	BraA08	BraA08g010850.4C.1	BraBAHD67	BnaA08	BnaA08T0085400ZS	BnaBAHD060	0.0020339	0.00331492	0.613559
82	BraA08	BraA08g023400.4C.1	BraBAHD70	BnaA08	BnaA08T0197800ZS	BnaBAHD061	0.023006	0.0615649	0.373687
83	BraA08	BraA08g025630.4C.1	BraBAHD71	BnaA08	BnaA08T0218900ZS	BnaBAHD062	0.000994365	0.00634253	0.156777
84	BraA09	BraA09g039800.4C.1	BraBAHD82	BnaA08	BnaA08T0218900ZS	BnaBAHD062	0.0707911	0.295104	0.239886
85	BraA08	BraA08g036020.4C.1	BraBAHD72	BnaA08	BnaA08T0317300ZS	BnaBAHD063	0.0372362	0.0814461	0.457188
86	BraA07	BraA07g020750.4C.1	BraBAHD58	BnaA09	BnaA09T0045000ZS	BnaBAHD064	0.380871	1.96835	0.193498
87	BraA09	BraA09g004150.4C.1	BraBAHD73	BnaA09	BnaA09T0045000ZS	BnaBAHD064	0.0147375	0.0578261	0.254859
88	BraA02	BraA02g040830.4C.1	BraBAHD15	BnaA09	BnaA09T0045100ZS	BnaBAHD065	0.298784	1.04175	0.286809
89	BraA06	BraA06g038820.4C.1	BraBAHD51	BnaA09	BnaA09T0045100ZS	BnaBAHD065	0.324061	0.939412	0.344961
90	BraA09	BraA09g004160.4C.1	BraBAHD74	BnaA09	BnaA09T0045100ZS	BnaBAHD065	0.0100575	0.00837764	1.20052
91	BraA09	BraA09g006570.4C.1	BraBAHD75	BnaA09	BnaA09T0069800ZS	BnaBAHD066	0.00867689	0.00721159	1.20319
92	BraA09	BraA09g008380.4C.1	BraBAHD76	BnaA09	BnaA09T0086900ZS	BnaBAHD067	0.00716729	0.0306513	0.233833
93	BraA01	BraA01g023510.4C.1	BraBAHD05	BnaA09	BnaA09T0095900ZS	BnaBAHD068	0.388288	1.5821	0.245426
94	BraA07	BraA07g017550.4C.1	BraBAHD56	BnaA09	BnaA09T0095900ZS	BnaBAHD068	0.26261	1.19838	0.219138
95	BraA09	BraA09g009520.4C.1	BraBAHD77	BnaA09	BnaA09T0095900ZS	BnaBAHD068	0.0166775	0.0877177	0.190127
96	BraA06	BraA06g031950.4C.1	BraBAHD47	BnaA09	BnaA09T0119800ZS	BnaBAHD069	0.104086	0.437435	0.237946
97	BraA09	BraA09g012230.4C.1	BraBAHD78	BnaA09	BnaA09T0119800ZS	BnaBAHD069	0.00389264	0.0093532	0.416182
98	BraA09	BraA09g025750.4C.1	BraBAHD79	BnaA09	BnaA09T0229300ZS	BnaBAHD070	0	0	NaN
99	BraA09	BraA09g036210.4C.1	BraBAHD80	BnaA09	BnaA09T0398500ZS	BnaBAHD071	0.0110351	0.0356631	0.309427
100	BraA09	BraA09g038810.4C.1	BraBAHD81	BnaA09	BnaA09T0421400ZS	BnaBAHD072	0	0	NaN
101	BraA08	BraA08g025630.4C.1	BraBAHD71	BnaA09	BnaA09T0429000ZS	BnaBAHD073	0.0669751	0.293198	0.228429
102	BraA09	BraA09g039800.4C.1	BraBAHD82	BnaA09	BnaA09T0429000ZS	BnaBAHD073	0.0157127	0.0242609	0.647655
103	BraA09	BraA09g040150.4C.1	BraBAHD83	BnaA09	BnaA09T0432100ZS	BnaBAHD074	0.0130449	0.0523316	0.249274
104	BraA01	BraA01g023510.4C.1	BraBAHD05	BnaA09	BnaA09T0469700ZS	BnaBAHD075	0.104644	0.445915	0.234672
105	BraA07	BraA07g017560.4C.1	BraBAHD57	BnaA09	BnaA09T0469700ZS	BnaBAHD075	0.319488	1.22053	0.261761
106	BraA09	BraA09g044520.4C.1	BraBAHD84	BnaA09	BnaA09T0469700ZS	BnaBAHD075	0.00582952	0.0191857	0.303847
107	BraA09	BraA09g057600.4C.1	BraBAHD86	BnaA09	BnaA09T0590100ZS	BnaBAHD076	0.00482358	0.0135246	0.356651
108	BraA10	BraA10g001930.4C.1	BraBAHD87	BnaA10	BnaA10T0018200ZS	BnaBAHD077	0	0	NaN
109	BraA10	BraA10g013370.4C.1	BraBAHD88	BnaA10	BnaA10T0109300ZS	BnaBAHD078	0.00707154	0.0148638	0.475756
110	BraA10	BraA10g030380.4C.1	BraBAHD89	BnaA10	BnaA10T0259200ZS	BnaBAHD079	0.0240582	0.0500707	0.480484
111	BraA02	BraA02g000670.4C.1	BraBAHD07	BnaA10	BnaA10T0293900ZS	BnaBAHD080	0.138058	0.234634	0.5884
112	BraA03	BraA03g001130.4C.1	BraBAHD17	BnaA10	BnaA10T0293900ZS	BnaBAHD080	0.171829	0.322637	0.532576
113	BraA10	BraA10g033220.4C.1	BraBAHD90	BnaA10	BnaA10T0293900ZS	BnaBAHD080	0.0125003	0.0338254	0.369554
114	BraA02	BraA02g000320.4C.1	BraBAHD06	BnaA10	BnaA10T0300500ZS	BnaBAHD081	0.0541472	0.351996	0.153829
115	BraA10	BraA10g033950.4C.1	BraBAHD91	BnaA10	BnaA10T0300500ZS	BnaBAHD081	0	0.00334262	0
116	BraA01	BraA01g005690.4C.1	BraBAHD01	BnaC01	BnaC01T0062400ZS	BnaBAHD082	0.0365716	0.151766	0.240973
117	BraA01	BraA01g020950.4C.1	BraBAHD03	BnaC01	BnaC01T0242500ZS	BnaBAHD084	0.00623812	0.0353953	0.176242
118	BraA01	BraA01g021570.4C.1	BraBAHD04	BnaC01	BnaC01T0249400ZS	BnaBAHD085	0.0216473	0.0847881	0.25531
119	BraA03	BraA03g047150.4C.1	BraBAHD24	BnaC01	BnaC01T0249400ZS	BnaBAHD085	0.55361	NaN	NaN
120	BraA08	BraA08g011960.4C.1	BraBAHD68	BnaC01	BnaC01T0249400ZS	BnaBAHD085	0.533967	1.72316	0.309877
121	BraA02	BraA02g000320.4C.1	BraBAHD06	BnaC02	BnaC02T0003300ZS	BnaBAHD087	0.00557494	0.0859616	0.0648538
122	BraA10	BraA10g033950.4C.1	BraBAHD91	BnaC02	BnaC02T0003300ZS	BnaBAHD087	0.0550241	0.370042	0.148697
123	BraA02	BraA02g000670.4C.1	BraBAHD07	BnaC02	BnaC02T0007200ZS	BnaBAHD088	0.0729345	0.172633	0.422482
124	BraA10	BraA10g033220.4C.1	BraBAHD90	BnaC02	BnaC02T0007200ZS	BnaBAHD088	0.11824	0.278951	0.423875
125	BraA02	BraA02g002520.4C.1	BraBAHD09	BnaC02	BnaC02T0029700ZS	BnaBAHD089	0.0201533	0.094874	0.212422
126	BraA03	BraA03g003330.4C.1	BraBAHD18	BnaC02	BnaC02T0029700ZS	BnaBAHD089	0.12937	0.449986	0.287498
127	BraA02	BraA02g006540.4C.1	BraBAHD11	BnaC02	BnaC02T0074000ZS	BnaBAHD091	0.0301151	0.141892	0.21224
128	BraA07	BraA07g031190.4C.1	BraBAHD61	BnaC02	BnaC02T0249100ZS	BnaBAHD092	0.160779	0.521923	0.308052
129	BraA07	BraA07g036550.4C.1	BraBAHD63	BnaC02	BnaC02T0249100ZS	BnaBAHD092	0.148939	0.421375	0.35346
130	BraA02	BraA02g031560.4C.1	BraBAHD13	BnaC02	BnaC02T0377600ZS	BnaBAHD093	0.00876633	0.0425414	0.206066
131	BraA02	BraA02g040830.4C.1	BraBAHD15	BnaC02	BnaC02T0479800ZS	BnaBAHD095	0.0103121	0.0370134	0.278604
132	BraA09	BraA09g004160.4C.1	BraBAHD74	BnaC02	BnaC02T0479800ZS	BnaBAHD095	0.287085	1.00923	0.284459
133	BraA02	BraA02g044370.4C.1	BraBAHD16	BnaC02	BnaC02T0519300ZS	BnaBAHD096	0.010224	0.0944592	0.108237
134	BraA06	BraA06g033660.4C.1	BraBAHD48	BnaC02	BnaC02T0519300ZS	BnaBAHD096	0.0490188	0.299741	0.163537
135	BraA02	BraA02g000670.4C.1	BraBAHD07	BnaC03	BnaC03T0012200ZS	BnaBAHD097	0.142897	0.311626	0.458554
136	BraA03	BraA03g001130.4C.1	BraBAHD17	BnaC03	BnaC03T0012200ZS	BnaBAHD097	0.0120995	0.0704451	0.171757
137	BraA10	BraA10g033220.4C.1	BraBAHD90	BnaC03	BnaC03T0012200ZS	BnaBAHD097	0.151899	0.304597	0.49869
138	BraA02	BraA02g002520.4C.1	BraBAHD09	BnaC03	BnaC03T0036200ZS	BnaBAHD098	0.146783	0.516034	0.284443
139	BraA03	BraA03g003330.4C.1	BraBAHD18	BnaC03	BnaC03T0036200ZS	BnaBAHD098	0.0498352	0.208036	0.239551
140	BraA03	BraA03g008420.4C.1	BraBAHD19	BnaC03	BnaC03T0084800ZS	BnaBAHD100	0.0240117	0.0801752	0.29949
141	BraA05	BraA05g043650.4C.1	BraBAHD42	BnaC03	BnaC03T0084800ZS	BnaBAHD100	0.235889	1.28324	0.183823
142	BraA03	BraA03g012520.4C.1	BraBAHD20	BnaC03	BnaC03T0126300ZS	BnaBAHD101	0.10743	0.319339	0.336414
143	BraA04	BraA04g030290.4C.3	BraBAHD38	BnaC03	BnaC03T0228900ZS	BnaBAHD102	0.0703032	0.285406	0.246327
144	BraA05	BraA05g006300.4C.1	BraBAHD41	BnaC03	BnaC03T0228900ZS	BnaBAHD102	0.0477053	0.319103	0.149498
145	BraA06	BraA06g031950.4C.1	BraBAHD47	BnaC03	BnaC03T0512800ZS	BnaBAHD103	0.00345291	0.0619307	0.0557544
146	BraA06	BraA06g019070.4C.1	BraBAHD44	BnaC03	BnaC03T0541300ZS	BnaBAHD104	0.154956	0.92868	0.166857
147	BraA06	BraA06g029360.4C.1	BraBAHD46	BnaC03	BnaC03T0541300ZS	BnaBAHD104	0.0062392	0.0599653	0.104047
148	BraA08	BraA08g025630.4C.1	BraBAHD71	BnaC03	BnaC03T0645200ZS	BnaBAHD105	0.00398473	0.0322804	0.123441
149	BraA09	BraA09g039800.4C.1	BraBAHD82	BnaC03	BnaC03T0645200ZS	BnaBAHD105	0.0718819	0.314418	0.228619
150	BraA08	BraA08g023400.4C.1	BraBAHD70	BnaC03	BnaC03T0672900ZS	BnaBAHD106	0.0367505	0.12316	0.298397
151	BraA03	BraA03g056660.4C.1	BraBAHD25	BnaC03	BnaC03T0778000ZS	BnaBAHD108	0.231208	0.788963	0.293053
152	BraA08	BraA08g019270.4C.1	BraBAHD69	BnaC03	BnaC03T0778000ZS	BnaBAHD108	0.0146334	0.0285824	0.511972
153	BraA04	BraA04g030290.4C.3	BraBAHD38	BnaC04	BnaC04T0067900ZS	BnaBAHD109	0.0631335	0.294656	0.214262
154	BraA05	BraA05g006300.4C.1	BraBAHD41	BnaC04	BnaC04T0067900ZS	BnaBAHD109	0.0126516	0.141126	0.0896474
155	BraA02	BraA02g031560.4C.1	BraBAHD13	BnaC04	BnaC04T0215100ZS	BnaBAHD110	0.0789532	0.425025	0.185761
156	BraA04	BraA04g008700.4C.1	BraBAHD29	BnaC04	BnaC04T0357800ZS	BnaBAHD111	0.0246429	0.0844412	0.291835
157	BraA07	BraA07g009660.4C.1	BraBAHD55	BnaC04	BnaC04T0357800ZS	BnaBAHD111	0.222217	0.843035	0.263592
158	BraA02	BraA02g040620.4C.1	BraBAHD14	BnaC04	BnaC04T0388000ZS	BnaBAHD113	0.45269	1.53482	0.294947
159	BraA06	BraA06g038800.4C.1	BraBAHD49	BnaC04	BnaC04T0388000ZS	BnaBAHD113	0.438701	1.38912	0.315812
160	BraA07	BraA07g020750.4C.1	BraBAHD58	BnaC04	BnaC04T0388000ZS	BnaBAHD113	0.422949	1.56776	0.26978
161	BraA09	BraA09g004150.4C.1	BraBAHD73	BnaC04	BnaC04T0388000ZS	BnaBAHD113	0.349727	1.24467	0.28098
162	BraA04	BraA04g015330.4C.1	BraBAHD32	BnaC04	BnaC04T0410700ZS	BnaBAHD115	0.0105796	0.108082	0.0978852
163	BraA07	BraA07g021400.4C.1	BraBAHD59	BnaC04	BnaC04T0410700ZS	BnaBAHD115	0.0226946	0.230827	0.0983187
164	BraA04	BraA04g018790.4C.1	BraBAHD35	BnaC04	BnaC04T0443500ZS	BnaBAHD118	0.014204	0.0465782	0.30495
165	BraA04	BraA04g030290.4C.3	BraBAHD38	BnaC04	BnaC04T0570800ZS	BnaBAHD120	0.0306838	0.0999823	0.306893
166	BraA05	BraA05g006300.4C.1	BraBAHD41	BnaC04	BnaC04T0570800ZS	BnaBAHD120	0.0706209	0.388587	0.181738
167	BraA10	BraA10g001930.4C.1	BraBAHD87	BnaC05	BnaC05T0020200ZS	BnaBAHD121	0.0161706	0.159925	0.101113
168	BraA09	BraA09g040150.4C.1	BraBAHD83	BnaC05	BnaC05T0233000ZS	BnaBAHD122	0.0410606	0.131662	0.311865
169	BraA08	BraA08g025630.4C.1	BraBAHD71	BnaC05	BnaC05T0236800ZS	BnaBAHD123	0.0728971	0.287213	0.253808
170	BraA09	BraA09g039800.4C.1	BraBAHD82	BnaC05	BnaC05T0236800ZS	BnaBAHD123	0.0356411	0.0655145	0.544018
171	BraA09	BraA09g038810.4C.1	BraBAHD81	BnaC05	BnaC05T0248800ZS	BnaBAHD124	0.0205042	0.154202	0.13297
172	BraA09	BraA09g036210.4C.1	BraBAHD80	BnaC05	BnaC05T0275100ZS	BnaBAHD125	0.0202169	0.104664	0.19316
173	BraA04	BraA04g016840.4C.1	BraBAHD33	BnaC06	BnaC06T0160300ZS	BnaBAHD126	0.284602	0.940935	0.302467
174	BraA07	BraA07g020750.4C.1	BraBAHD58	BnaC06	BnaC06T0160300ZS	BnaBAHD126	0.0192395	0.109725	0.175342
175	BraA04	BraA04g015330.4C.1	BraBAHD32	BnaC06	BnaC06T0169900ZS	BnaBAHD127	0.0190486	0.238172	0.0799785
176	BraA07	BraA07g021400.4C.1	BraBAHD59	BnaC06	BnaC06T0169900ZS	BnaBAHD127	0.009986	0.0911538	0.109551
177	BraA07	BraA07g027680.4C.1	BraBAHD60	BnaC06	BnaC06T0253200ZS	BnaBAHD129	0.0531673	0.107096	0.496445
178	BraA07	BraA07g043180.4C.1	BraBAHD66	BnaC06	BnaC06T0253200ZS	BnaBAHD129	0.0906808	0.328675	0.275898
179	BraA02	BraA02g017160.4C.1	BraBAHD12	BnaC06	BnaC06T0323600ZS	BnaBAHD131	0.0394434	0.251405	0.156891
180	BraA07	BraA07g032850.4C.1	BraBAHD62	BnaC06	BnaC06T0323600ZS	BnaBAHD131	0.0202984	0.0678154	0.299319
181	BraA07	BraA07g031190.4C.1	BraBAHD61	BnaC06	BnaC06T0370800ZS	BnaBAHD132	0.184573	0.476769	0.387132
182	BraA07	BraA07g036550.4C.1	BraBAHD63	BnaC06	BnaC06T0370800ZS	BnaBAHD132	0.0295605	0.118011	0.250488
183	BraA07	BraA07g027680.4C.1	BraBAHD60	BnaC06	BnaC06T0446000ZS	BnaBAHD134	0.0503553	0.258824	0.194554
184	BraA07	BraA07g043180.4C.1	BraBAHD66	BnaC06	BnaC06T0446000ZS	BnaBAHD134	0.0106591	0.0973286	0.109517
185	BraA07	BraA07g000260.4C.1	BraBAHD52	BnaC07	BnaC07T0007400ZS	BnaBAHD135	0.0082263	0.136196	0.0604003
186	BraA07	BraA07g008800.4C.1	BraBAHD54	BnaC07	BnaC07T0100900ZS	BnaBAHD136	0.0262332	0.0537142	0.488385
187	BraA01	BraA01g023510.4C.1	BraBAHD05	BnaC07	BnaC07T0207100ZS	BnaBAHD138	0.391792	1.31627	0.297652
188	BraA07	BraA07g017550.4C.1	BraBAHD56	BnaC07	BnaC07T0207100ZS	BnaBAHD138	0.04299	0.203937	0.2108
189	BraA09	BraA09g009520.4C.1	BraBAHD77	BnaC07	BnaC07T0207100ZS	BnaBAHD138	0.267069	1.16308	0.229623
190	BraA09	BraA09g044520.4C.1	BraBAHD84	BnaC07	BnaC07T0207100ZS	BnaBAHD138	0.394688	1.49994	0.263136
191	BraA02	BraA02g040620.4C.1	BraBAHD14	BnaC07	BnaC07T0321100ZS	BnaBAHD140	0.399081	1.20065	0.332388
192	BraA06	BraA06g038800.4C.1	BraBAHD49	BnaC07	BnaC07T0321100ZS	BnaBAHD140	0.0262122	0.133542	0.196284
193	BraA07	BraA07g020750.4C.1	BraBAHD58	BnaC07	BnaC07T0321100ZS	BnaBAHD140	0.36691	1.84389	0.198988
194	BraA09	BraA09g004150.4C.1	BraBAHD73	BnaC07	BnaC07T0321100ZS	BnaBAHD140	0.405235	1.44721	0.280011
195	BraA02	BraA02g044370.4C.1	BraBAHD16	BnaC07	BnaC07T0369400ZS	BnaBAHD141	0.0518282	0.270491	0.191608
196	BraA06	BraA06g033660.4C.1	BraBAHD48	BnaC07	BnaC07T0369400ZS	BnaBAHD141	0.00851476	0.0851513	0.0999956
197	BraA03	BraA03g056660.4C.1	BraBAHD25	BnaC07	BnaC07T0490800ZS	BnaBAHD142	0.03418	0.176983	0.193127
198	BraA08	BraA08g019270.4C.1	BraBAHD69	BnaC07	BnaC07T0490800ZS	BnaBAHD142	0.234971	0.75253	0.312241
199	BraA03	BraA03g058620.4C.1	BraBAHD28	BnaC07	BnaC07T0507200ZS	BnaBAHD146	0.0075938	0.0416107	0.182496
200	BraA08	BraA08g036020.4C.1	BraBAHD72	BnaC08	BnaC08T0007500ZS	BnaBAHD147	0.0311	0.130174	0.238911
201	BraA08	BraA08g010850.4C.1	BraBAHD67	BnaC08	BnaC08T0121900ZS	BnaBAHD148	0.00714656	0.0442054	0.161667
202	BraA06	BraA06g019070.4C.1	BraBAHD44	BnaC08	BnaC08T0291200ZS	BnaBAHD149	0.00712594	0.0432973	0.164582
203	BraA06	BraA06g029360.4C.1	BraBAHD46	BnaC08	BnaC08T0291200ZS	BnaBAHD149	0.154689	0.9607	0.161017
204	BraA09	BraA09g057600.4C.1	BraBAHD86	BnaC08	BnaC08T0441800ZS	BnaBAHD150	0.0161049	0.066876	0.240818
205	BraA02	BraA02g040830.4C.1	BraBAHD15	BnaC09	BnaC09T0030700ZS	BnaBAHD151	0.2657	0.961026	0.276475
206	BraA09	BraA09g004160.4C.1	BraBAHD74	BnaC09	BnaC09T0030700ZS	BnaBAHD151	0.0484585	0.115469	0.419666
207	BraA09	BraA09g006570.4C.1	BraBAHD75	BnaC09	BnaC09T0059800ZS	BnaBAHD152	0.0153249	0.0739602	0.207205
208	BraA01	BraA01g023510.4C.1	BraBAHD05	BnaC09	BnaC09T0094700ZS	BnaBAHD153	0.383977	1.67365	0.229424
209	BraA07	BraA07g017550.4C.1	BraBAHD56	BnaC09	BnaC09T0094700ZS	BnaBAHD153	0.257244	1.16954	0.219953
210	BraA09	BraA09g009520.4C.1	BraBAHD77	BnaC09	BnaC09T0094700ZS	BnaBAHD153	0.0273116	0.103135	0.264814
211	BraA06	BraA06g031950.4C.1	BraBAHD47	BnaC09	BnaC09T0125100ZS	BnaBAHD154	0.111386	0.497836	0.223741
212	BraA09	BraA09g012230.4C.1	BraBAHD78	BnaC09	BnaC09T0125100ZS	BnaBAHD154	0.0201701	0.0562513	0.358572
213	BraA09	BraA09g025750.4C.1	BraBAHD79	BnaC09	BnaC09T0269000ZS	BnaBAHD155	0.0164271	0.093428	0.175826
214	BraA10	BraA10g013370.4C.1	BraBAHD88	BnaC09	BnaC09T0371900ZS	BnaBAHD156	0.0241222	0.0758434	0.318053
215	BraA10	BraA10g030380.4C.1	BraBAHD89	BnaC09	BnaC09T0573400ZS	BnaBAHD157	0.0394429	0.121844	0.323715
216	BraA02	BraA02g000670.4C.1	BraBAHD07	BnaC09	BnaC09T0614200ZS	BnaBAHD158	0.124248	0.226148	0.549407
217	BraA03	BraA03g001130.4C.1	BraBAHD17	BnaC09	BnaC09T0614200ZS	BnaBAHD158	0.156505	0.342292	0.457228
218	BraA10	BraA10g033220.4C.1	BraBAHD90	BnaC09	BnaC09T0614200ZS	BnaBAHD158	0.0203544	0.0820209	0.248162

## Sheet: Table S7
Table S7. Transcriptome data of BnaBAHD family genes in various organs
Cene name	ZS11 Gene ID	Ra_48h	Hy_48h	Co_48h	Ro_s_f	Ro_b	Ro_f	St_b	St_f	LeY_f	LeO_f	Bu_b	Pe_f	Pi_f_un	Pi_i	Sta_i	Sta_f	At_i	At_f	Cap_i	Cap_f	Se_5d	Se_10d	Se_21d	Se_30d	Se_35d	Se_40d	Se_49d	Em_21d	Em_30d	Em_35d	Em_40d	Em_49d	SC_21d	SC_30d	SC_40d	SC_46d	SP_10d	SP_21d	SP_30d	SP_40d	SP_46d
BnaBAHD002	BnaA01g04500D	0.0518258	0	0	0	0	0	0	0	0	0	3.9273	0	0	0	0	0	0	0	0	0	0	0	0	0	0	0	0	0	0	0	0	0	0	0	0	0	0	0.0322086	0	0	0
BnaBAHD004	BnaA01g18180D	0.349826	4.24026	0.603057	1.70293	0.0422015	0.219452	0.389938	0.231115	5.70828	0.845343	3.39241	0.345714	75.1213	39.5808	0.703792	0.749061	0.236913	0.209201	0.292392	0.347596	3.08547	17.87	0.0449741	0.133411	0	0.0573235	0.0464749	0	0.285037	0.0795545	0.066011	0.0424665	0.171126	0.062942	0.138803	0	69.2417	8.06057	3.41182	0.37181	0.230033
BnaBAHD005	BnaA01g18650D	44.8946	6.63866	1.91726	27.3743	27.8634	44.0985	2.16287	0.891044	0.180812	0.192952	0.58781	0	0.051578	0.0330316	0	0	0	0	0	0	0.720317	50.8181	36.1579	15.1955	2.66199	0.166228	0	0.790596	0.0846975	0	0	0.0997325	56.3593	12.0023	0.471149	0.252565	0.280589	0.973278	0.032906	0.306986	0
BnaBAHD006	BnaA01g18660D	0	0.025675	0	1.05034	0.181554	0.409415	0	0	0.27866	0.303181	0.237771	0	0.471407	0.0398855	0	0	0	0	0.37303	0.039434	0	0	0.0386049	0	0	0	0	0.0463976	0	0	0	0	0	0	0	0	0	0	0.0295427	0	0.0870601
BnaBAHD007	BnaA01g21180D	1.05795	3.05039	2.8119	0.357927	0.790081	4.69919	6.19811	3.83444	6.55804	3.25153	5.05369	5.12033	33.3237	22.8148	39.872	48.8709	0	11.8929	82.2073	49.9714	35.8937	65.7237	11.6332	23.3116	30.7644	1.82495	0	0.145076	0.563207	0.329709	0	0.795485	32.6662	35.4854	8.78571	0.431494	162.283	145.362	231.075	203.01	122.738
BnaBAHD008	BnaAnng13950D	27.0181	15.343	3.34339	24.3516	17.0448	16.4003	14.1888	13.0558	2.10227	2.4459	3.97594	137.3	9.91203	8.80818	412.785	210.349	5.43834	110.696	306.945	482	6.53955	13.3699	1.21048	0.74269	0.690121	2.06856	4.20747	1.0027	1.35757	2.07589	1.44605	2.77532	1.67321	0.740254	0.893601	1.56351	25.5589	17.0439	1.34848	5.79557	1.15948
BnaBAHD009	BnaAnng00520D	0	0.0609875	0	0	0	0	0	0	0.0676185	0	0	0	0	0	0	0	0	0	0.165938	0	0	0	0	0	0	0	0	0	0	0	0	0	0.0388726	0	0	0.062827	0	0.216001	0	0	0
BnaBAHD011	BnaAnng06340D	0	0	0	0	0	0	0	0	0	0	0	0	0.0410795	0	0	0.0843574	0	0	0	0	0	0	0	0	0	0.042343	0	0	0	0	0	0	0	0	0	0	0	0	0	0	0
BnaBAHD014	BnaA02g12120D	0.054593	0	0	0.0388741	0	0.0745929	0.0312535	0	0	0	1.79637	0	14.5144	2.56232	0	0	0	0	0	0	2.43099	1.99479	0	0.0515535	0	0	0	0	0	0	0	0	0.0636765	0.436441	0	0.0458441	15.3233	0.30637	0	0	0
BnaBAHD015	BnaA02g23330D	21.633	1.09953	0.881497	15.844	11.1458	6.25221	38.7683	28.0772	1.64744	1.44573	0.057901	0	0.0475314	0.165749	0	0	0.187432	0	0.0514015	0	0.02718	0.0277137	0	1.82343	0.815323	13.0084	8.90453	0	0	0	8.21739	13.3303	0.0435695	1.38447	13.0224	56.9952	1.24799	10.2134	21.9208	1.72298	0.765818
BnaBAHD018	BnaA02g32750D	7.23846	2.47438	1.43717	0.974195	0	2.00411	0.183661	0.545893	0	0	81.9837	0	29.3862	31.7328	0	0	0	0	0.972785	0	125.361	132.009	50.9204	2.95919	0	0	5.52131	64.4629	5.7282	0	0.849827	6.65527	0.779584	0.443695	0.209876	3.35048	65.6907	2.39811	0	0	0.244869
BnaBAHD019	BnaA03g00700D	0	0	0.241624	0	0	0	0	0	1.26846	0.160804	0.196179	0.0480269	0.148437	0.275041	0.37807	0.580947	2.84559	3.18837	0	0	0	0	0	0	0	0	0.0433904	0	0	0.076002	0	0	0	0	0	0	1.13587	0.0687235	0.066438	0	0
BnaBAHD020	BnaA03g02250D	7.86552	4.9307	12.4992	3.16118	0.207943	0.647641	0.174121	0.159402	0.381628	0.846064	1.40317	3.19764	1.9442	1.85861	0.835882	1.15953	0.670288	1.00495	1.21221	1.29066	0.315085	3.07418	2.3489	2.66317	2.53635	5.83601	5.04212	1.76126	2.60773	5.42599	7.82504	5.88814	3.26509	1.75109	3.25568	7.18653	1.83655	3.87275	0.983686	0.884219	5.06853
BnaBAHD021	BnaA03g06640D	0.168383	0.702491	3.50625	0.086704	0.141918	1.16896	0.128	0	3.34857	0.449441	0.197559	32.0832	33.3296	16.7404	17.619	13.6092	6.72877	6.94292	11.8538	19.6643	0.0812032	0	0.15449	0.0584995	0	0.151121	0.0384771	0.141018	0.07573	0.128184	0	0	0.0328908	0	0.0388076	0.210865	4.66948	4.18361	3.26505	3.33166	1.804
BnaBAHD022	BnaA03g10040D	2.22889	1.94976	1.58451	3.22883	3.54831	4.39032	3.23802	4.30682	1.90648	3.54695	2.68131	10.7783	1.66755	1.60868	4.91252	5.89334	5.73147	4.69564	6.23057	7.28484	2.17497	1.54905	1.60258	2.71018	2.59145	1.95454	3.78754	0.985133	1.77537	1.35405	0.765034	2.44095	2.11953	2.98198	4.34136	0.634448	2.21156	1.91626	5.37404	6.91537	3.78763
BnaBAHD025	BnaA03g49670D	2.06635	0.0311469	0	14.1376	0.718445	6.86161	0	0.0796848	0	0	16.0734	0	0	0	0	0	0	0	0	0	0	0	0	0	0	0	0	0	0	0.0601835	0	0.0465817	0	0.0241639	0	0	0	0.0274515	0	0	0
BnaBAHD026	BnaA03g51820D	20.7637	3.87541	0.0678628	18.996	17.7268	35.7889	1.13126	0.645291	0.4385	0.133835	1.00997	0.0390957	2.85121	1.62838	0	0.0923796	0	0	0	0.0425241	2.66167	0.845325	0.0407801	0	0	0	0	0.0920715	0	0.0621205	0	0.0318934	0	0	0.0369597	0	0.170276	0.924231	0.861148	0.0917894	0.0451879
BnaBAHD027	BnaA04g06560D	4.57916	32.9638	19.9399	0.525786	0.526795	0.642902	1.4924	1.08151	11.4763	8.50477	2.30365	24.03	0.355633	0.195968	2.40516	0.686095	0	0.08589	1.78584	1.89368	0.794205	4.41004	6.5499	13.1854	15.8229	4.59824	1.30714	11.6136	25.8282	20.735	8.76074	0.665948	0.874704	1.46778	0.584126	0.863636	1.04153	4.95577	2.91861	0.363778	0.227134
BnaBAHD029	BnaA04g08490D	1.33846	4.39046	9.60899	3.87874	0.615757	2.17755	0.235984	0.532691	8.58056	38.7989	0.102532	0.411966	0.056072	0	0	1.75158	2.44074	0.837211	1.86105	1.21437	0.0623483	0	0.0509825	0	0	0.360054	0	0	0	0	0	0.100097	0	0	0.508661	0.0685765	0	8.12884	1.76069	4.05142	22.3367
BnaBAHD030	BnaA04g08790D	44.7879	2.63371	0.3381	134.995	15.505	47.9081	0.286556	0.776655	0.0904438	0.105077	1.63452	0	0.176736	0.147308	22.3272	12.9427	69.223	54.6285	0.0397233	0.131848	0.593791	1.53359	0.256549	0.05341	0.0449712	0.0972865	0	0	0	0	0.053264	0.172541	0.307221	0.0785364	0	0.0463734	1.60151	0.264792	0.0866305	0.0942155	0.0930415
BnaBAHD032	BnaA04g09150D	4.37877	6.24915	4.88825	3.0088	1.32946	2.63377	3.39593	2.98254	13.0684	14.1344	5.32728	3.70383	10.9197	12.0648	1.47494	2.18593	0.419889	0.373534	2.93516	2.80514	3.49633	4.00472	0.550517	0.800869	1.17287	6.90379	4.93569	0.488725	0.439455	3.17968	6.52829	4.98726	0.659643	0.825253	4.78296	6.56616	10.1864	10.562	10.6943	18.9567	4.52287
BnaBAHD033	BnaA04g10770D	7.06585	0.693005	0.110993	5.66036	0.416889	4.8429	0.0310291	0.329787	0.712186	0.167328	0.0932451	0.0475426	0.0685555	0.0286128	0	0	0	0	0	0	0	0.313267	2.00359	33.6955	61.0754	11.2922	0.0359408	0.088015	0.525679	1.12106	0.365123	0.033024	4.93295	50.1703	53.0835	0	0	0.603189	0.272396	0.0966326	0.134987
BnaBAHD034	BnaA04g11520D	0.130443	0	0.303976	0.14244	0.0249426	0.39895	0.250675	0.43532	0.152033	0.294649	0	4.21542	0.110074	0.0358362	4.74742	1.42604	0	0.65544	2.32973	3.65651	0.0622409	0	0.0492108	0.180769	0	0	0.0921298	0	0	0	0	0.102913	0.05092	0	0.0458409	0	0.433059	0.137703	0.527142	0.320961	0.37492
BnaBAHD035	BnaA04g11530D	0	0.107814	0.806538	0	0	0.237865	0.5986	1.53545	12.3723	15.3155	0.431903	3.3102	3.12112	3.23869	6.0607	5.4234	11.6204	5.87736	5.13474	2.78728	0.46649	0.567321	0.357473	0.487281	0.564581	0.865604	0.423231	0.754888	0.533276	0.346984	0.744806	0.239145	0.349137	1.66703	0.689577	1.38528	1.55861	2.39104	6.33286	6.83372	2.06483
BnaBAHD036	BnaA04g12430D	0.218425	0	0	0.055703	0	0	0	0	0	0	0	0	0	0	0	0	0.469389	0	0	0	0	0	0	0	0	0	0	0	0	0.0840595	0	0	0	0	0	0	0	0	0	0	0
BnaBAHD038	BnaA04g14900D	0.54706	5.09157	5.11812	0	0	0	3.03762	0.168259	0.871081	0.796236	15.1473	0.369641	3.54562	1.83322	0	0	0	0.171681	0.204105	0.263597	0.42654	0.075742	0.630049	0.10176	0	0.103915	0.320436	1.46374	1.0516	0	0.110724	0.0657355	0	0.051859	0.0781865	0.191689	2.48651	7.10924	3.58438	0	0
BnaBAHD040	BnaA04g22700D	1.3064	1.04245	9.08679	8.38064	27.2822	1.57979	2.19754	4.18469	60.2978	28.7827	1.68455	176.465	0.20026	0.35856	0.124905	0.745653	0	0	0.223845	0.211099	0.320966	0.18713	26.2734	97.7985	281.904	191.153	72.5726	33.752	140.89	521.464	266.14	62.7706	6.33427	17.4543	117.383	116.049	0.314897	2.43102	1.98453	0.249321	0.123039
BnaBAHD041	BnaA05g05610D	3.47565	1.13874	4.3608	2.39014	11.6054	4.18878	0.876441	1.1487	44.8286	86.4171	2.66924	0.945061	4.41652	6.25732	0.194515	0.388106	0	0.795093	0.232524	0.311631	2.90714	1.0206	4.27757	5.51511	6.94674	12.6938	3.00377	3.66928	4.54251	9.84234	11.6606	2.06417	4.05298	9.38097	13.9223	9.39547	2.54659	9.54076	9.16385	5.9176	3.3637
BnaBAHD043	BnaA05g32660D	6.94481	6.71652	0.450161	0.937015	1.38306	1.34647	2.96783	4.33255	77.5463	61.7587	11.0769	26.6438	52.4584	33.7904	60.7807	59.1784	11.4212	26.2783	80.9282	71.2694	87.4419	14.7242	0.0400879	0.475797	0.146818	0.1605	0.162216	0.0505795	0	0	0	0.107174	0.195198	0.552281	0.855877	1.7821	31.5393	19.831	32.6031	44.5366	15.0637
BnaBAHD044	BnaC05g47740D	1.83752	1.73933	0.0723135	0.089417	0.299215	0.134094	0.366304	1.71057	34.3822	49.9253	1.5075	4.82858	13.092	9.28874	12.2292	12.0319	7.36576	6.28603	12.5296	12.934	12.533	1.77872	0.0403203	0.054769	0.0493039	0.051366	0.123441	0	0	0	0	0.120435	0.0462272	0.1381	0.083276	0.857	9.58986	13.6783	21.4961	26.3235	8.333
BnaBAHD045	BnaA06g16340D	1.19129	3.74336	4.2223	0	1.42995	0.076703	1.43081	0.878005	14.5412	3.66208	0.109472	0.574384	0.0568196	0.130033	1.34227	1.30547	0	0.263595	2.27652	1.68621	0.0259404	0.056537	1.55892	4.36529	2.91785	1.37696	0	1.67266	4.18316	2.82294	1.54119	0.173128	0.721593	2.27754	3.13413	0	11.9977	28.1593	12.9234	0.476257	0.0856258
BnaBAHD047	BnaA06g22710D	3.8392	0.343998	0.0396157	29.9222	3.18575	28.5951	0	0.285603	0.0598945	0.081756	0	0	0	0	0	0	0	0	0	0	0	0.0415593	1.80273	14.2862	38.3922	34.4197	0.03999	0.050655	0.0797485	0.688023	0.341304	0.0477357	4.02002	35.9267	193.749	0.055447	0	0	0.121519	0	0
BnaBAHD048	BnaCnng30570D	0.0654731	0	0	0	0	0.0294798	0	0	0	0	1300.41	0.0598155	0	0.0367214	0.062592	0	0	0.218864	0	0	0	0	18.5585	4.178	0.693979	0.057146	0.0443658	2.91613	0	0	0	0.039233	26.8298	8.6321	0.510208	0	0	0	0	0	0
BnaBAHD049	BnaA06g26500D	0.111317	1.08937	0.581876	0.0434978	0.127809	0.427402	0.0953935	0.178878	3.33312	0.256676	76.1968	7.45247	75.5296	67.5633	16.8708	8.12078	0.364336	4.84122	7.09082	21.973	98.3658	98.3956	8.19979	0.448616	0.789257	1.44718	4.44015	17.2525	1.05776	1.37905	1.84811	5.08896	0.16094	0.339054	0.426833	2.75384	81.1106	0.156194	0.202019	0.382552	0.0682869
BnaBAHD051	BnaA07g00390D	194.655	94.9973	151.382	189.51	669.556	434.168	935.878	777.089	53.7613	42.7225	43.9074	26.5251	26.2803	27.1652	23.6952	25.2835	86.2349	66.8561	23.8517	24.9267	22.5865	30.2742	60.7531	136.499	157.48	320.668	446.573	82.7159	143.709	186.688	175.121	605.236	30.2386	82.7913	317.45	2698.31	44.8454	156.621	218.919	45.4166	44.9397
BnaBAHD052	BnaA07g06180D	0.345629	0.219676	0.22088	0.298743	0.0782693	0.051603	0.432764	0.451508	0	0	0.0306581	0	0	0.0406818	0.0548675	0	0.190725	0	0	0	0.475994	1.99119	0.0403612	0.274429	0.0486844	0.412859	0.167129	0	0	0	0.223984	0.232404	0	0.0546715	0.041066	0.236595	41.4566	58.551	5.59644	0.0955198	0
BnaBAHD053	BnaA07g12060D	12.3939	21.6529	24.5996	21.3322	37.4342	50.645	64.8708	51.4074	25.2198	24.931	15.1516	13.9832	21.1911	26.2036	7.67133	19.2668	0.71455	6.27777	20.9804	17.9939	31.1774	34.6696	3.11511	3.23123	4.5167	1.59686	0.34806	1.97123	1.02974	0.392462	0.431416	0.51701	6.17164	4.91158	9.34689	1.03208	52.6165	26.3133	44.9677	34.3157	26.6116
BnaBAHD054	BnaA07g12070D	7.56043	6.88802	4.07072	7.64373	1.39977	3.42729	1.65941	3.06958	1.05654	0.809211	1.81269	0.056202	5.77888	3.88442	0.075682	0.334176	0	0	0.27272	0.144656	8.96428	8.37957	0.981164	3.70631	2.27663	2.26094	0.437482	1.56751	4.34197	2.09475	2.89643	0.406429	1.62763	1.37007	1.05307	0.63136	7.20367	6.70017	6.65085	2.33134	0.208143
BnaBAHD055	BnaA07g14640D	20.8459	3.8135	0.839072	2.46745	0	0.273306	0.033869	0	0	0.082896	0.198258	0	1.22304	0.64476	0	0	0	0	0	0	0.760798	0.287272	0.63164	1.67406	0.425558	1.32942	0.748387	0.692376	1.2867	0.34777	0.972289	0.478044	0.580458	3.68406	2.76163	2.81086	0.63749	0.157581	0	0	0.042506
BnaBAHD056	BnaA07g15220D	9.23532	0.825137	0.115356	9.17191	0.426628	6.49744	0	0.396323	1.8423	0.250828	0	0	0	0.027485	0.0476283	0.358657	0.166748	0.0808965	0	0.115051	0	0	0.196923	36.8965	108.677	3.60571	0	0	0.141917	1.26481	0.100887	0.096515	0.477846	55.9988	16.0437	0.0943205	0	0.151818	0.17584	0	0.077955
BnaBAHD057	BnaA07g38470D	0	0.823529	4.68563	3.57143	0.475704	6.32052	0.137739	0	0.064455	0.0441561	0	0	0.038399	0.0698025	0	0.115389	0	0.095964	0	0.0462214	0	0	0	0	0	0	0	0	0.093491	0	0	0.0390588	0	0	0.0443172	0	0.131705	0	0	0	0.052934
BnaBAHD058	BnaA07g25280D	0	0	0	0	0	0	0.826348	0	2.44665	0.101665	0.638186	0.284857	0.543014	0.447404	1.02471	0.611213	0	1.32713	1.24488	1.78453	0.080354	0	0	0	0	0	0	0	0	0	0	0	0	0	0.12068	0	5.35537	1.23868	0.091064	0	0
BnaBAHD059	BnaA07g34560D	0	0	0.037733	3.28766	0	1.29101	0	0	0	0	0	0	0	0	0	0	0	0	0	0	0	0	0	0.052597	0	0.0487387	0	0	0	0	0	0	0	0	0	0	0	0	0	0.0940409	0
BnaBAHD060	BnaA08g07970D	0.102029	0.0234577	0	0.496192	0.0386644	0.138396	0.221396	0.0769338	0	0	1.39411	0	0.0221715	0.05597	0.0659545	0	0	0	0	0	0	0	0	0	0	0	0	0.0437775	0	0	0	0	0.0403766	0.0242087	0	0	0	0	0.0471258	0	0
BnaBAHD061	BnaA08g16750D	1.64748	0.290924	0.225792	0.202572	0	0	0.151624	0	1.30231	0	0	0.228864	0.17764	0.218797	0	0.472269	0.878185	0	0	0	0	0	0.192406	0	0	0.421253	0	0	0.343485	0	0	0	0.150919	0	1.73418	0	0.370607	0.165317	0.849981	0.953789	0
BnaBAHD062	BnaA08g18860D	1.88552	0.312676	0	2.77999	0.386223	3.05884	0.214322	0.193731	0.13679	0.594627	0.161507	0.0933	0.0252655	0.289249	0.325375	1.79959	0.390755	0.173733	0.866472	0.908786	0.0285955	0	0.0454946	0.116536	0.240412	0.58965	0	0	0	0	0	0	0.0348926	0.111689	1.88359	0.109137	0.0418526	0.0691538	0.127083	0.619884	5.91534
BnaBAHD063	BnaA08g27660D	5.323	43.8287	14.4709	0	0.0190045	0.0228052	0.0287947	0	0	0	0.0872409	0	0	0.0266946	0	0	0	0	0	0	0.0485288	0.567468	0.254846	0.052715	0.0418509	0.0904908	0	0.251696	0.0710375	0.058714	0	0.0625145	0.478411	0.471028	0.103093	0.269325	0.0983847	0	0	0.0937771	8.13123
BnaBAHD064	BnaA09g02640D	2.41462	23.2415	5.07672	0	1.44178	0.780577	0.0361887	0	0.196906	0	0.963027	0.32207	1.62017	1.26202	0.118153	0.466161	0	0.179908	0.258507	0.606671	0.334357	0.0797712	0.0908857	0.0675145	0.206671	0.16692	0	0.055869	0	0	0	0.0377208	0.285821	0.0290701	0.573554	0	0.223731	0.0402737	0.207142	0.0960469	3.32982
BnaBAHD065	BnaA09g02650D	0.187397	0	0	0.072103	0	0	0	0	0	0	0	0	0	0	0	0	0	0.148214	0	0	0	0	0	0	0	0	0	0	0	0	0	0	0	0	0	0	0	0	0	0	0
BnaBAHD066	BnaA09g05070D	0	0	0	0	0	0	0	0	0	0	0	0	0	0	0	0	0	0	0	0	0	0	0	0	0	0	0	0	0	0	0	0	0	0	0	0	0	0	0	0	0
BnaBAHD067	BnaA09g06710D	0.480117	3.22429	0.677586	0	0	0	0	0	0	0	0	0	0	0	0	0	0	0	0	0	0.0281141	0	0.132424	0	0.051354	0	0	0.0531455	0	0	0	0.0363865	0.071134	0.0569885	0.0430929	0	0	0	0	0	0
BnaBAHD068	BnaA09g07570D	1.81881	0.0475587	0	0.269085	0	0.0461184	0	0	0.135268	0	0.0910736	1.50252	0.058126	0	0.0668135	0.180291	0	0.0832245	0.0815045	0.154573	0.0235237	0	0	0	0	0	0.0343601	0	0.145072	0	0	0	0	0	0	0	0.101909	0	0	0	0
BnaBAHD070	BnaA09g19680D	0	0	0	2.82095	0	0.375512	0	0	0.0365303	0	0	0	0	0	0.0690325	0	0	0	0.0414996	0.040558	0	0.0696172	0	0	0	0.0497607	0	0	0.16276	0	0	0.104434	0.0452763	0	0.0804005	0	0	0	0	0	0
BnaBAHD071	BnaA09g25050D	0.235898	0.160452	0.043553	0.0832335	2.98266	0.911057	23.4912	15.2512	2.42967	0.286397	1.80391	0.393587	1.62673	3.28289	1.40299	0.924385	1.14733	1.17666	0.994843	1.48753	2.06643	0.393885	0.324346	0.831874	1.4622	1.79411	0.727884	0.194892	0.484015	1.51256	1.56882	0.792227	1.3947	1.22314	0.6836	0.506513	5.60499	5.1822	5.51447	0.419721	0.477672
BnaBAHD072	BnaA09g27140D	39.5875	29.6023	21.7716	10.4983	19.6116	14.753	20.4848	14.7433	6.43082	4.33771	6.42415	3.48453	3.69802	3.62837	0.94106	1.58848	0	0.715176	1.22716	2.09099	14.3393	27.1011	4.56166	10.9894	6.4043	11.419	5.77084	1.9218	4.55734	2.25431	9.12956	7.56252	12.1764	15.4698	10.0563	13.3429	3.74683	5.93618	16.3507	22.9428	16.9593
BnaBAHD073	BnaA09g27830D	2.03213	0.241917	0.10705	2.57964	2.94516	14.0913	0.491924	0.785016	0.396789	0.265677	0.0611275	0.100427	0.710503	1.09129	0.0716755	0	0	0.087046	0.0437444	0.042086	0.0853732	0	0	0	0	0	0	0	0	0	0	0	0	0	0	0	0.523866	0.139172	0.318877	0.540351	0.819238
BnaBAHD074	BnaA09g28130D	0	0	0	0.580017	0.0197217	0.140232	0.0303069	0.156205	0	0	0.0359893	0	0.089182	0.0680145	0.656641	0.181342	2.60427	1.90119	0	0	0	0	0	0	0	0	0	0	0.069281	0	0	0	0	0.0245074	0.0725815	0.0492088	0	0	0.101873	0	0
BnaBAHD075	BnaAnng03710D	1.61935	8.90366	17.8728	4.6341	2.19203	4.73402	3.50398	4.32173	18.0197	6.64278	8.56813	0	8.00954	9.35979	0.184037	0.170191	1.28678	0	0.480061	0.0710895	2.41027	0.777218	1.17482	0.471567	0.0772725	0	0	1.05144	0.417938	0.227141	0	0.1168	0.205675	0.360679	0	0.087785	14.6418	12.0959	10.0882	5.33753	0.307517
BnaBAHD077	BnaA10g01890D	0	0.361139	0.0641121	0	0	0	0.640723	0	0	0	0	0	0	0.0268768	0	0	0.162325	0	0.0342779	0.0360408	0	0.0249116	0	0	0	0.0438095	0.374047	0	0	0	0	0.228053	0	0	0	0	0	0.030479	0	0	0
BnaBAHD079	BnaA10g23560D	10.206	8.08926	4.63756	3.85344	2.31305	9.73769	4.17478	0.0885227	11.9644	1.81783	0.240618	0.555415	0.199188	0.161613	0.512389	0.298162	0	0	0	0.497513	0.342678	0.0775225	0.243553	0	0.0441378	0	0.156228	0.0481606	0	0	0	0.0338654	0.442962	0.0259991	0	0.05113	2.26261	1.35987	3.24653	0.551478	0.330448
BnaBAHD080	BnaA10g26870D	0.331401	0.33331	0.0669857	0.702878	0.355832	0.875603	7.08571	3.54712	15.8273	2.12464	21.0814	6.15168	6.67122	8.93979	0.321488	0.118696	0.219326	0	1.08935	0.358915	2.24233	5.50478	0.627924	0.605105	0.660196	0	0	0.115917	0	0	0	0	1.18317	0.59416	0	0.062231	10.2301	3.01469	0.815813	0	0
BnaBAHD081	BnaA10g27540D	15.5265	10.4323	4.33051	14.362	8.85252	17.2813	7.02173	3.74413	8.85007	4.12247	0.446383	2.27312	1.0605	1.23675	0.212683	0.59066	0	0.269624	0.510253	0.687203	0.960646	0.129999	0.413723	0.124707	0.308995	0.168407	0.142416	0.440366	0.356754	0.148169	0.182332	0.339751	0.32643	0.38634	0.177572	0.101546	2.40032	1.67735	3.80476	0.288798	0.135561
BnaBAHD082	BnaC01g05980D	0	0	0	0	0	0	0	0	0	0	1.05968	0	0	0	0	0	0	0	0	0	0	0	0	0	0	0	0.0347558	0	0	0	0	0	0	0	0	0	0	0	0	0	0
BnaBAHD083	BnaC01g41490D	1.82749	8.96283	5.34413	2.01197	2.70477	2.23963	9.16381	5.4157	25.0983	3.73869	8.86397	10.4276	19.6664	19.602	4.51407	2.66654	1.32817	1.98533	3.45718	4.78456	2.82144	2.08143	2.07546	3.74061	5.34556	4.04695	4.64725	1.91277	3.05603	5.89342	3.60716	3.88467	2.14208	2.03036	6.61794	3.22075	37.9361	6.71436	5.3644	2.32922	2.60688
BnaBAHD084	BnaC01g22120D	1.89396	41.8805	32.4438	2.20831	0.249794	0.587304	0.0785825	0.349451	4.51241	0.216275	5.45998	0.174184	20.0169	15.615	1.45302	0.250931	0	0.197295	0.520733	0.949508	6.91163	20.1065	2.94543	1.43664	0.113699	0.536524	0.143224	4.88126	2.0085	0.080087	0.313723	0.528601	0.251574	0.0966946	0.278345	0.201141	17.2237	7.41502	7.41045	0	0.126238
BnaBAHD086	BnaC01g42090D	0.33798	0.0341086	0.0646866	2.39812	0.408579	1.33134	0.0397026	0.0893044	0.280857	0.373271	0.233373	0	1.92297	0.231312	0	0.198531	0	0	0.3079	0.337033	0.161109	0	0	0	0	0	0	0	0	0	0	0.0487501	0.0436839	0.0258736	0	0	0.192422	0	0.178716	0.690189	0.0891529
BnaBAHD087	BnaC02g03740D	65.0224	36.9725	3.27699	29.414	15.9965	20.9132	11.4099	18.7603	2.47464	2.26626	3.02943	57.4359	4.4908	5.70819	184.679	71.8298	0.62097	41.6972	113.071	206.095	6.22944	7.08019	0.84531	0.825728	0.906213	2.50238	3.14221	0.912424	1.03484	2.3944	3.89536	1.00137	0.547213	0.197048	0.908045	1.72988	17.2868	10.955	1.69087	5.9194	0.788025
BnaBAHD088	BnaC02g03450D	0.132396	1.37407	1.98713	0.739949	0	0.120088	1.81105	0.199822	2.11627	0.20471	0.501685	4.20702	1.44608	3.67821	0.470486	1.54108	0.665805	0.521945	2.98804	1.1801	0.38151	0.0774632	0.0962019	0	0	0	0	0.387913	0	0	0	0	0.0518815	0	0	0	32.1055	0.543091	0.0339549	0	0.054714
BnaBAHD089	BnaC02g01440D	0	0	0	0	0.0347688	0	0	0	0.0605005	0	0.0418048	0	0	0.0719024	0	0	0	0.0940495	0.0411552	0	0	0	0.0935515	0.246027	0.0479385	0	0	0	0	0	0	0	0.628097	0.313431	0.38323	0	0.120908	0.0327542	0.124637	0.248748	0
BnaBAHD090	BnaC02g01420D	0	0	0	0	0.26364	0	0	0	0	0	0	0	0	0	0	0	0	0.356339	0	0	0	0	0	0	0	0	0	0	0	0	0	0	0.181218	0	0	0	0	0	0	0	0
BnaBAHD091	BnaC02g06580D	0	0	0	0	0	0	0	0	0	0	0	0	0	0	0	0	0	0	0	0	0	0	0	0	0.0684065	0	0	0	0	0	0	0	0	0	0	0	0	0	0	0	0
BnaBAHD092	BnaC02g19860D	0	0	0	0	0	0	0	0	0	0	0	0	0	0	0	0	0	0	0	0	0.107267	0	0	0	0	0	0	0	0	0	0	0	0	0	0	0	0	0	0	0	0
BnaBAHD093	BnaC02g28850D	10.9603	2.06613	0.21534	7.93691	3.29571	3.25756	18.0433	21.9327	0.322931	0.606644	0.0288313	0	0.0235687	0	0	0	0	0.190846	0.101627	0	0.0270041	0.0368996	0.0393659	1.61664	0.766797	25.7523	10.1242	0	0.0787065	0.192927	13.7154	18.3097	0	2.1205	22.7129	110.14	0.219751	11.1061	30.0083	0.537347	1.07093
BnaBAHD095	BnaC02g38050D	0.566135	0.309623	0.238937	1.99642	0.491285	1.55693	0	0	0	0	0.703955	0.050718	0.884207	0.852614	0	0.201431	0	0	0	0.0915685	0.161573	5.61817	0	0	0	0.105512	0.265739	0.0941083	0	0.0656235	0.16216	0.103368	0.0330503	0	0	0	0.624777	0.169256	0	0	0
BnaBAHD096	BnaC02g41520D	6.12453	5.09629	1.44834	2.3824	0.178977	2.26838	1.83283	0.569078	0.818325	0.357912	118.252	0.054119	73.4364	64.0988	1.17352	0.538474	0.382842	0.493891	2.89423	1.85255	272.786	385.59	71.9095	11.0585	0.338815	1.61499	9.61657	107.744	22.8481	0.620928	1.25786	12.2726	1.69368	0.655846	0.328299	3.75745	159.043	16.7749	0.061259	0.160914	0.0328627
BnaBAHD097	BnaC03g00980D	0	0	0.168173	0	0	0	0	0	0.212738	0	0.28722	0	0	0.159958	0.062445	0	0.432546	1.11385	0	0	0	0	0	0	0	0	0	0	0	0	0	0	0	0	0	0	0.950461	0	0	0	0
BnaBAHD098	BnaC03g03270D	6.21361	6.10659	15.7811	2.0596	0.123649	0.218114	0.0308528	0	0.411421	0.242312	0.571354	0.119984	0.387939	0.72624	0.0658925	0	0.354221	0	0.0370786	0.079576	0.0986846	3.15355	2.00129	2.19234	2.20077	2.52229	2.97387	3.91605	2.46818	3.64131	4.25033	3.14942	1.37891	0.878885	1.04415	1.83885	0.364036	1.46381	0.386665	0.532605	0.659572
BnaBAHD100	BnaC03g08490D	0.996528	2.04344	6.38359	0.136679	0.20657	0.214537	0.580706	0.146831	3.61712	1.13166	0.962723	130.72	17.2159	10.4599	56.3991	32.8384	0	13.4061	43.8073	70.2664	0.397958	0.135081	0.819661	0.184315	0.0760455	0	0	0.944621	0.256495	0	0	0	0.250591	0	0	0	0.948063	0.976909	1.43976	0	0
BnaBAHD101	BnaC03g12710D	3.64673	3.61957	2.89796	3.70721	4.14769	5.76442	4.41861	5.36369	11.6915	14.4704	3.87992	10.4568	3.71375	5.29763	7.60062	10.3194	4.33556	5.46873	11.6137	10.434	3.37989	3.72987	5.84004	12.6999	13.2039	8.44846	13.932	8.45363	15.4657	15.9886	10.7897	14.3089	5.82554	7.06595	8.42809	14.2332	6.76466	9.01245	14.0462	16.5879	18.9264
BnaBAHD102	BnaC03g22340D	0.693999	0.570816	0.0511833	0.426463	1.37428	0.332043	0	0	0.380838	2.07077	0.097725	0	0.341312	0.448995	0	0.119322	0	0	0.097842	0.144815	0.247621	0.338361	0.546727	0.394715	0.368771	0.852656	1.72317	0.108536	0.19219	1.22189	0.309933	1.20493	1.43575	2.81437	1.49487	1.67213	0.176953	0.232142	0.099383	0	0
BnaBAHD105	BnaC03g58010D	0.672395	0.147689	0	2.01286	0.374721	2.03181	0.103503	0.194631	0	0.0364619	0.372531	0.0537535	0.108059	0.118707	0.126479	0.106418	0	0.262528	0.305355	0.0422432	0	0	0	0	0.0972717	0.110776	0	0	0.0801185	0	0	0	0	0	0.204322	0	0	0	0.065504	0.103523	0.263731
BnaBAHD107	BnaC03g77600D	0	0.298754	0.162378	0	0.0439848	0	0	0	0	0	0	0	0	0	0	0	0	0	0	0	0	0	20.9424	38.2312	13.7905	0.315507	0	39.5397	64.3929	14.5558	1.1007	0	3.85914	0.919225	0.079658	0	0	0.061851	0	0	0
BnaBAHD110	BnaC04g17540D	6.63588	2.80937	2.64844	1.88528	0.42161	0.49345	0.139459	0	2.84954	16.2689	0.578932	0.0815485	1.11504	2.73059	0	0.570313	0	0.084219	1.31873	1.26016	0.152004	0.0271137	0.124464	0.435087	0.130116	1.53694	1.51473	0.313236	0.372174	0.12549	1.90044	1.86881	0.0319246	0.460098	0.341568	0.593639	3.3051	3.46645	6.93375	37.0225	28.0625
BnaBAHD111	BnaC04g29200D	3.24202	14.4862	6.96475	0	0.326823	0.172075	3.98658	1.14743	32.897	12.3776	0.206005	213.559	0.1926	0.451381	27.6861	22.5276	0	7.8843	22.7785	29.1806	0.536506	0.449204	1.81466	2.43563	1.95451	0.326699	0.13767	2.37924	3.12999	2.56343	1.82959	0.514058	0.110028	0.622227	0	0.161892	0	0.392838	0.57424	0	0
BnaBAHD112	BnaC04g30610D	0	0	0.0999396	0	0	0	0.319225	0.0926536	0.0362796	0.114413	0.114556	0	1.5138	0.605174	0	0	0.19877	0.203493	0	0	0	0	0	0	0	0	0	0	0	0	0	0	0	0	0	0	0	0	0	0	0
BnaBAHD113	BnaC04g31250D	0.286966	0.575526	3.03282	0.627679	0.643995	0.887254	0.325089	0.931112	5.80874	4.33164	7.55879	68.1427	19.8909	11.6765	39.1951	47.5503	21.2714	22.6442	43.1966	43.7255	5.36924	7.16498	3.72773	4.16716	10.2702	37.4003	163.304	5.10956	7.34359	17.5558	36.0517	132.397	1.2179	1.69259	13.8783	68.778	14.9873	4.21211	3.15517	10.5206	31.3819
BnaBAHD114	BnaC04g31360D	11.195	6.25009	4.63297	4.84577	3.07546	4.64149	6.86638	7.74833	12.5013	14.2208	4.6685	3.40706	6.52956	9.67341	2.69483	2.44104	1.25517	2.73292	5.56859	3.79536	3.68758	4.15088	0.949599	1.73211	1.90556	10.1232	8.80147	0.809851	0.612362	5.51645	10.8433	8.58914	1.30548	1.50428	7.5305	13.7133	12.3653	5.76493	8.71101	13.3289	2.48251
BnaBAHD116	BnaC04g34300D	0.684084	1.74684	2.51382	1.71971	2.18711	5.31342	2.9511	3.56548	9.85304	5.49643	2.21912	147.628	7.30473	10.011	74.3872	49.676	11.5876	19.5426	91.5931	78.2319	1.65402	1.00106	1.10986	0.811245	1.15568	0.590485	3.54702	1.52309	1.02774	1.00288	0.545678	1.60393	0.473276	0.624988	0.675702	0.504396	5.20085	3.28929	14.6218	23.8263	12.2217
BnaBAHD117	BnaC04g34280D	0	0.540048	0.646779	0	0.398769	0.056173	0.716244	0.383903	7.71066	8.98607	0.46595	2.49991	2.28403	4.24763	4.24008	1.92973	14.0196	10.6461	1.99598	1.64618	0.452223	0.375596	0.923548	1.06077	0.767427	1.35611	0.75	1.01144	0.982217	0.967544	0.914624	0.641282	0.138876	0.613499	0.412722	1.50856	1.51199	1.51168	5.30941	3.31166	0.955726
BnaBAHD118	BnaC04g35510D	18.3987	0.968576	0.114542	3.53905	0.0359243	1.01062	0.0343198	0	0.061538	0	0.0436597	0	0	0	0	0	0	0	0	0	0	0	0	0	0	0	0	0	0	0	0	0.0862204	0	0	0	0	0	0	0	0	0.0424116
BnaBAHD119	BnaC04g37830D	0.880422	2.43447	2.42158	0.225066	0	0.265426	2.34439	0.936506	1.66236	0.940762	4.46947	0.89416	1.83569	1.17458	0.335125	0.504309	0	0	0.274573	0	0.654378	0.20536	1.6845	0.548114	0	0	0	2.09572	0	0.648305	0	0.34551	0.223105	0	0	0.59457	5.18668	6.6958	3.57702	0	0
BnaBAHD120	BnaC04g46780D	3.36258	2.99546	3.99067	6.06227	37.4578	2.73118	16.3325	25.1054	44.7349	20.8467	2.30205	180.454	0.0280671	0.227494	0.078788	1.22856	0	0.184385	0.491414	0.938391	0.66601	0.285118	25.3627	120.749	297.046	85.1565	6.07346	33.9714	185.256	548.202	152.805	4.06292	2.44788	14.0944	36.3282	6.27292	1.59219	2.66159	1.55189	0.937883	0.153799
BnaBAHD121	BnaC05g01930D	0	0	0	0	0	0	0.0293454	0	0	0	0.0355836	0	0.0218982	0.0276651	0.0649725	0	0.165794	0	0	0	0	0	0	0	0	0	0.068076	0	0	0.06022	0	0.0935365	0	0	0	0.132488	0	0	0.0263097	0.267468	0
BnaBAHD122	BnaC05g21110D	0.0528367	0	0	0.388205	0.334116	0.14217	0.52708	0.474448	0	0	0	0.077123	0.0225737	0.0281036	0.351231	0.276655	3.89508	0.823451	0	0	0	0	0	0	0	0	0	0	0	0	0	0	0	0	0.0375305	0	0.0365998	0.12541	0.372933	0	0
BnaBAHD123	BnaC05g21350D	0	0	0	0	0	0	0	0	0	0	0	0	0	0	0	0	0	0	0	0	0	0	0	0	0	0	0	0	0	0	0	0	0	0	0.150693	0	0	0	0	0	0
BnaBAHD124	BnaC05g22050D	13.0643	7.86329	5.14283	5.66911	7.35764	7.60037	15.2427	12.7718	3.87208	3.05504	4.47224	15.5463	3.39125	3.00235	4.71835	5.75542	0	1.28974	4.53934	5.96591	6.71441	11.2053	2.13339	4.20094	4.01138	7.01398	2.58174	0.831352	1.14342	1.15435	5.99519	2.57347	5.72379	8.11071	7.60123	7.52088	2.17678	3.46368	7.05328	4.59687	4.09983
BnaBAHD125	BnaA09g54240D	0	0.193726	0.0619783	0.0436517	4.94057	1.17688	37.8753	37.2579	1.54463	0.0387176	2.32213	0.043541	2.97574	3.83615	0.689455	0.403405	3.96446	1.7413	0.228413	0.38725	4.91405	1.98572	0	0.053172	0.0481952	0	0.0387074	0.0465294	0	0	0	0.050624	0.0334681	0.0266906	0.0403142	0	11.5982	2.74037	2.19322	0	0.0505575
BnaBAHD126	BnaC06g12660D	8.8028	3.06396	0.532324	3.8629	0.935374	3.07158	0.197567	0.0940477	0	0	0.561573	0	1.27506	0.716804	0	0	0	0	0.0423058	0	0.889485	1.3669	0.241309	0.370491	0.511183	0.255083	0.525455	0.194681	0.458352	0.408315	0.734553	0.155989	0.467555	1.24506	0.80776	0.730259	2.20432	0.140009	0	0	0
BnaBAHD127	BnaC06g13400D	6.05851	0.268006	0.187234	11.0002	0.638279	10.0908	2.96938	4.96378	0.717356	0.2605	4.2779	0	0.022738	0.113259	1.99266	0.838102	10.7062	6.55913	0	0	0	0.0351202	0.439205	26.2841	94.6396	5.75496	0	0	0.300561	1.37567	0.0508725	0.0991915	0.861314	45.3398	30.6034	0	0.168616	0.117953	0.544713	0.290326	0.165758
BnaBAHD128	BnaC06g15240D	1.51253	3.32656	0.536506	0.545743	1.34421	2.27317	0.123095	0	0.128487	0	0.0720504	0	0.290327	0.18358	0.054615	0	0	0	0.0955983	0.131166	0.171786	0.0579375	0.390877	2.35964	3.9496	0.91742	0	0.805008	3.5813	6.74127	2.28397	0.0353803	0.148042	1.2	1.96829	0	0.110871	0.0309819	0	0	0
BnaBAHD130	BnaC06g20220D	0	0	0	0	0	0	0	0	0	0	0	0	0	0	0	0	0	0	0	0	0	0	0	0	0	0	0	0	0	0	0	0	0	0	0	0	0	0	0	0	0
BnaBAHD131	BnaC06g27060D	0	0	0.054573	0.083772	0	0.0245562	2.73394	0.340889	8.16203	0.507571	1.59264	0	2.42542	0.979306	0.220973	0.585497	0	0.0831815	0	0.162826	0	0	0	0	0	0	0.0738545	0	0	0	0	0.0333018	0	0	0	0.0437423	17.7147	4.01335	0.568196	0	0
BnaBAHD132	BnaC06g31570D	5.85159	6.10564	17.545	2.21502	3.2561	2.6884	2.01372	4.23614	1.51863	2.74885	3.17345	0.289291	4.166	4.69089	0	0.243972	0	0	0.255389	0.153855	12.4756	17.2946	5.91298	3.57077	3.78414	5.9539	22.9854	1.87157	0.667273	1.33245	5.97689	27.0284	8.42688	5.68588	3.08075	26.1719	3.4025	6.84755	4.72351	2.12287	0.566518
BnaBAHD134	BnaC06g39400D	0	0	0	21.1649	0.481451	10.3267	0	0.176632	0	0	0	0	0.0237919	0	0	0	0	0	0.266742	0.079741	0.0273223	0	0	0	0	0.0481869	0	0.0466261	0	0	0.0523025	0.0456898	0	0.052149	0.116839	0	0	0	0.198465	1.12399	0
BnaBAHD135	BnaC07g00330D	206.244	88.5563	139.024	179.117	799.567	416.719	1069.14	749.181	63.5618	49.6093	41.3158	10.668	27.8584	27.4203	8.77064	14.1488	10.324	8.13199	15.7524	13.3677	31.2892	46.4597	65.7738	165.381	235.058	376.548	572.867	85.1934	161.09	271.271	218.006	794.993	53.8262	146.237	359.42	3291.14	33.3864	148.876	247.532	38.945	32.1788
BnaBAHD136	BnaC07g07070D	6.1802	0.990358	0	5.38657	0.609428	6.83883	0.803436	0.36992	2.46345	0.85238	0	0	0	0	0	0	0	0	0	0	0.0266122	0.118704	0.0413688	0.0616945	0	0	0	0	0	0	0	0	0	0.0270581	0	0	0.225418	1.13812	2.91347	0.856203	0.0441761
BnaBAHD137	BnaC07g07710D	0	0.0367171	0.0740134	0	0.178762	0	0.134276	0.19078	0.0380948	0	0	0	0	0	0	0	0	0	0.0573795	0	0	0	0.232848	0.0580185	0.149074	5.22909	2.13811	0.103152	0	0.426934	5.00604	3.76172	0.347603	0.459924	0.691369	5.27634	0.120926	0.0379126	0.0317839	0	0
BnaBAHD138	BnaC07g16200D	0	12.5402	15.8587	10.5099	6.65115	17.1269	12.4397	3.3707	11.199	6.67374	3.46463	18.2645	10.3327	12.4183	11.6363	40.1503	9.76894	7.2316	23.9019	26.0463	7.36752	5.98443	1.58079	5.92755	3.15491	0	0	2.54476	1.07228	0	0	0	4.09267	4.16198	3.30782	2.09912	21.646	5.93214	15.3747	20.2783	40.7542
BnaBAHD139	BnaC07g16220D	12.6244	8.61005	5.07063	17.8328	3.54624	8.86631	4.24978	6.42089	2.40319	2.19839	2.44612	0.155068	10.1039	5.21282	0.316991	0.309385	0	0.0846125	1.11782	0.308206	18.1728	24.482	3.08663	7.73956	11.4673	6.52599	0.597621	3.66048	8.39077	11.6665	9.45259	0.994594	4.17127	4.82956	4.27369	1.17427	9.37736	9.35276	15.5924	9.81332	1.10346
BnaBAHD140	BnaC07g25860D	6.59042	0.832394	0.873688	3.77987	2.97639	4.61502	0.331263	0	0.589515	2.71676	3.7696	2.47483	5.84794	6.58026	9.87295	6.52364	15.5953	9.98198	6.18435	6.03572	0.642645	0.890324	4.58805	5.35102	7.12864	3.23401	7.14943	1.23999	2.86458	2.4579	2.30721	7.81996	9.72719	28.2283	8.24255	5.20153	0.213875	0.408729	2.17573	11.8461	22.7461
BnaBAHD141	BnaC07g30460D	0.63331	1.0483	0.713133	0.516782	0.348187	0.712016	0.665913	0.55707	1.52736	0.878891	123.723	11.3812	221.984	114.638	13.3419	3.79307	0.936839	1.5468	5.97025	13.066	111.238	155.893	5.50483	1.36704	1.66114	3.41635	3.89793	8.37066	2.64502	3.48551	4.08015	5.87002	1.74603	0.753348	1.20671	3.35701	30.5883	1.33919	1.85041	0.69977	0.379343
BnaBAHD145	BnaA03g49720D	0.10247	0.023467	0	0.714943	0.0300848	0.532476	0	0	0	0	130.606	0	0	0	0	0	0.169973	0	0	0	0	0	0	5.07681	18.1397	12.1235	0.533883	0.13286	4.4316	24.9209	17.6333	1.03424	0.0398937	0.410796	24.2698	0.152872	0	0	0	0	0.037685
BnaBAHD146	BnaC07g43580D	12.6846	3.72638	0.254957	9.68451	10.3501	15.4666	0.16674	0.242785	0.300418	0.102221	1.39739	0.0470353	3.65103	1.60294	0	0.0927094	0.353681	0.081813	0	0	2.89734	1.53515	0.0784897	0	0	0	0	0	0	0	0	0	0.0307703	0	0	0.103387	0.382153	0.293986	0.183912	0	0.037099
BnaBAHD147	BnaC08g00430D	6.23029	55.4926	15.4361	0	0.0649365	0.155092	0.065272	0	0.128162	0.171802	0.109708	0	0	0.0303147	0	0	0	0	0	0	0.106598	1.15037	0.94011	0.502356	0.136025	0.101936	0.0382712	0.238087	0	0.131764	0.052645	0.035253	1.97091	1.89118	0.198153	0.163805	0.072289	0.03069	0.093337	0.423278	13.2868
BnaBAHD148	BnaC08g09220D	0.760491	0.0465917	0	0.90678	0.165684	0.228526	0.168208	0	2.7406	0.126633	1.70383	0.848106	0.050665	0	15.4056	12.4465	50.5297	34.9717	3.96882	3.67971	0	0	0.0391623	0	0	0	0	0	0.292449	0	0	0	0	0	0	0	0.375399	4.74381	0.130643	0	0.0365308
BnaBAHD149	BnaC08g20430D	0.33986	3.07796	3.05816	0	0.0333719	0.076549	1.62583	1.83957	15.0562	4.59766	0.148928	0	0.0654545	0.267948	0	0	0	0	0	0	0.027664	0	0.761955	2.90044	1.13067	0.306017	0.0378706	0.737034	1.95705	1.04637	0.216379	0.0346215	1.50371	4.46739	3.56574	0.237832	9.09303	28.2416	9.92721	0.572467	0.0944005
BnaBAHD151	BnaC09g02120D	0	0	0	0.119517	0	0	0	0	0	0	0	0	0	0	0	0	0	0	0	0	0	0	0	0	0	0	0	0	0	0.0932025	0	0.0679635	0	0	0	0	0	0	0	0	0
BnaBAHD152	BnaC09g04630D	0	0	0	0	0	0	0	0	0	0	0.70192	0	0.462757	0.639143	0	0	0	0.092451	0	0	0.276491	0	0.089936	0.233038	0	0	0	0.145721	0.078099	0	0	0	0	0	0	0	0	0	0	0	0
BnaBAHD153	BnaC09g07500D	0.876768	0.547972	0.304262	0.230191	0	0	0.0368826	0.0791864	0.884718	0.0341712	0.126943	0.0458655	0	0	0	0	0	0	0	0	0.0472028	0	0.192372	0.0480423	0	0	0	0.435066	0.074175	0	0	0	0	0	0	0	0.0688056	0	0.0271915	0	0
BnaBAHD154	BnaC09g09810D	0	0	0	0	0	0	0	0	0	0	12.5959	0	0.0230066	0	0	0	0	0	0	0	0	0	0	0	0	0.045913	0	0.0457926	0	0	0.104872	0.095892	0	0	0	0.0498226	0	0	0	0	0
BnaBAHD155	BnaC09g21700D	3.5012	2.80354	1.88678	12.1439	6.56878	6.89304	5.99622	6.34907	8.45966	12.2862	4.07522	10.611	3.38385	4.16662	6.51668	7.27673	21.0145	10.1777	9.91297	6.3538	2.60311	1.85351	5.06186	5.18068	2.90199	1.5294	2.58426	6.27334	9.61907	2.25664	0.938325	2.19294	3.85888	3.42095	3.74063	1.18468	5.70533	4.97198	10.2575	5.67365	6.11887
BnaBAHD156	BnaC09g31030D	2.19007	0.399373	0.919549	0.125262	0	0	0	0	0	0	0	0	0	0	6.34187	6.15559	32.0256	16.7314	0	0	0	0	0	0	0.0442114	0.0485587	0.18889	0	0	0.0655785	0.105752	0	0	0	0.0387948	0	0	0	0	0	0
BnaBAHD157	BnaC09g48280D	7.98826	5.47527	3.10802	2.8876	2.15931	15.3624	6.93885	0.0896836	17.416	3.43581	0.571508	0.255116	0.739468	0.265004	0.329214	0.201278	0.369354	0.258992	0.0537555	0.583118	0.324894	0.191253	0	0	0	0.152913	0.0789048	0	0	0	0	0.068386	0	0	0.624259	0.133878	2.69887	1.39238	2.80604	0.914371	0.0369381
BnaBAHD158	BnaCnng03180D	0.256973	0.0983602	0.117005	0.383981	0.281818	0.582784	6.39954	9.87605	7.09025	0.500759	18.2258	2.06181	5.94956	8.67376	0.0616345	0.228829	0	0	0.192425	0.24697	2.28034	2.23789	0.235739	0	0.10249	0	0	0.0551585	0	0	0	0.0389545	0.0875823	0.0906435	0	0	14.5552	3.73154	0.693048	0	0

## Sheet: Table S8
Table S8 The qRT-PCR Primer used in this study
Primer ID	sequences of Primer
Nt26S-F	GAAGAAGGTCCCAAGGGTTC
Nt26S-R	TCTCCCTTTAACACCAACGG
qBnaBAHD040-F	GCGTGGTGAAGGAGTTTTTCTC
qBnaBAHD040-R	TCGTTTAGCTCCGTCACTTGAA
qBnaBAHD120-F	TCCATCACACACCATACAAGCA
qBnaBAHD120-F	TTTTGTCGGCTCTTTCGTGTTC

## Sheet: Table S9
Table S9 The detailed information and contents of the up-regulated acylated metabolites
Code	Proposed Compounds	Average RT(min)	Average Mz	MS/MS	wild type 1			BnaBAHD040			p-value	p-value summmary
					1	2	3	1	2	3
m5173	Glimepiride	13.592	489.218	56.1904 135.8162 170.8717 327.1648 490.2194	13707.4	11476	10290.6	118715	121616	145001	0.000154659	***
m2356	Roccellaric acid	16.078	325.239	50.8756 119.3172 150.5233 282.2533 325.1863	6772.62	4021.46	11756.5	84326.2	67052.6	68648.3	0.000381611	***
m5668	Compound NP-016309	20.672	519.15	64.2730 107.1682 211.3888 390.9938 520.1534	11437.4	2262.11	9734.26	55358.4	77930.7	65576.7	0.00119018	**
m1178	Lumichrome	20.613	241.072	53.9150 73.3898 99.9242 184.5037 241.5741	138859	42600.2	89445.8	225705	376568	279750	0.0174518	*
m420	Methyl mandelate	5.864	165.055	78.9576 121.0282	13277.6	1976.45	13670.4	21643.6	27255.5	37213	0.0328156	*
m5330	Compound NP-016329	20.658	497.168	57.4790 91.8125 172.9907 417.2114 497.1692	15217.4	13125.4		69586.9	93280.8	72373.2	0.00697849	**
m856	Propyl gallate	3.811	211.061	76.7609 131.0700 181.0134 197.0407 211.0606	60718.8	45150.6	59404.7	70567.9	71197.5	73002.7	0.0306522	*
Code	Proposed Compounds	Average RT(min)	Average Mz	MS/MS	wild type 2			BnaBAHD120			p-value	p-value summmary
					1	2	3	1	2	3
m1178	Lumichrome	20.613	241.072	53.9150 73.3898 99.9242 184.5037 241.5741	34977.5	37512.7	180321	265486	155484	16354	0.516871	ns
m695	Ethyl chrysanthemate	15.113	195.139	63.2561 91.9883 111.0799 167.144 196.1423	20313.9	22903.4	49257.5	60464.3	41860	37273.8	0.248922	ns
m420	Methyl mandelate	5.864	165.055	78.9576 121.0282	51683.2	29987.8	60034.4	68623.9	60099.9	51960.4	0.270302	ns
m231	Monoethyl fumarate	1.265	143.034	71.0123	72881.7	58724.4	95875.5	137143	107246	68853.2	0.273397	ns
m1767	(S)-Columbianetin acetate	2.187	287.091	61.9868	64641.1	51375.6	63557.8	115603	116096	49257.5	0.209181	ns
m856	Propyl gallate	3.811	211.061	76.7609 131.0700 181.0134 197.0407 211.0606	107934	81965.3	105833	145082	135137	94618.5	0.207119	ns
